# Supplementary material for: The impact of fatty acids biosynthesis on the risk of cardiovascular diseases in Europeans and East Asians: a Mendelian randomization study
Source: Hum Mol Genet. 2022 Jul 7;31(23):4034–54. doi: 10.1093/hmg/ddac153 (PMC9703943; doi:10.1093/hmg/ddac153)
Supplement: BorgesMC_MR_FAvsCVD_2022_05_16_SUPPLTABLES_ddac153 [file borgesmc_mr_favscvd_2022_05_16_suppltables_ddac153.zip]

Archive with 1 entries (1 files):
- BorgesMC_MR_FAvsCVD_2022_05_16_SUPPLTABLES_ddac153.xlsx
