# Supplementary material for: The impact of fatty acids biosynthesis on the risk of cardiovascular diseases in Europeans and East Asians: a Mendelian randomization study
Source: Hum Mol Genet. 2022 Jul 7;31(23):4034–54. doi: 10.1093/hmg/ddac153 (PMC9703943; doi:10.1093/hmg/ddac153)
Supplement: BorgesMC_MR_FAvsCVD_2022_05_16_SUPPLTABLES_ddac153 [file borgesmc_mr_favscvd_2022_05_16_suppltables_ddac153.zip › BorgesMC_MR_FAvsCVD_2022_05_16_SUPPLTABLES_ddac153.xlsx]

## Sheet: ST1
Supplementary Table 1 - Characteristics of genetic instruments and association with markers of enzyme activity
Locus	Candidate gene	Ensembl ID	Candidate protein	UniProtKB ID	Fatty acid ratio	SNP	Effect allele	Other allele	Effect allele frequency	Beta (SD)	SE (SD)	N	R2	F	Ancestry
FADS1/2	FADS1	ENSG00000149485	D5D	O60427	AA:DGLA	rs174546	C	T	0.6793	0.865002	0.0133891	8631	0.326	4173.7	Europeans
FADS1/2	FADS2	ENSG00000134824	D6D	O95864	GLA:LA	rs174576	C	A	0.661	0.375367	0.0155647	8631	0.063	580.2	Europeans
ELOVL2	ELOVL2	ENSG00000197977	ELOVL2	Q9NXB9	DHA:DPA	rs3734398	T	C	0.5717	0.22221	0.0149933	8866	0.024	218	Europeans
SCD	SCD	ENSG00000099194	SCD	O00767	POA:PA	rs603424	G	A	0.8075	0.19221	0.0188391	8961	0.011	99.6	Europeans
FADS1/2	FADS2	ENSG00000134824	D6D	O95864	DGLA:LA	rs174546	C	T	0.3386	0.431913	0.0388019	1361	0.084	124.6	East Asians (Chinese)

## Sheet: ST2
Supplementary Table 2 - Genetic colocalization results for enzyme activity and cardiovascular outcomes among European ancestry individuals after conditioning on top SNP in the outcome genetic association data
Locus	Exposure	Outcome	Analyses	H1: exposure	H2: outcome	H3: exposure,outcome	H4: exposure.outcome	H5: none
FADS1	AA_to_DGLA	Diastolic blood pressure	conditioned	0.99	0	0.01	0.01	0
FADS1	AA_to_DGLA	Glucose	conditioned	0.99	0	0.01	0	0
FADS1	AA_to_DGLA	Systolic blood pressure	conditioned	1	0	0	0	0
FADS1	AA_to_DGLA	Triglycerides	conditioned	0.98	0	0.02	0	0
SCD	POA_to_PA	Body mass index	conditioned	0.27	0	0.73	0	0
SCD	POA_to_PA	Diastolic blood pressure	conditioned	0.01	0	0	0.99	0
SCD	POA_to_PA	LDL-cholesterol	conditioned	0.92	0	0	0.07	0
SCD	POA_to_PA	Systolic blood pressure	conditioned	0.92	0	0.01	0.07	0
SCD	POA_to_PA	Type 2 diabetes	conditioned	0.99	0	0	0.01	0
SCD	POA_to_PA	Triglycerides	conditioned	0.99	0	0.01	0	0
Results are expressed as posterior probabilities of genetic association (PPA) with fatty acid trait only (H1), cardiovascular trait only (H2), both traits due to distinct causal variants (H3), both traits due to a shared causal variant (H4), or no association (H5).
FADS1: fatty acid desaturase 1; SCD: stearoyl-CoA desaturase; AA:DGLA: arachidonic acid to dihomo-γ-linoleic acid ratio; POA:PA: palmitoleic acid to palmitic acid ratio.
These sensitivity analyses was perfomed for combination of traits for which there was some support for distinct variants (PPA H3 ≥ 30%) in the main colocalization analyses

## Sheet: ST3
Supplementary Table 3 - Phenome-wide association scan (PheWAS) of genetic variants (rs174546, rs603424, and rs3734398) among European ancestry individuals
SNP	Locus	effect_allele	id.outcome	outcome	beta.outcome	pval.outcome	samplesize.outcome
rs174546	FADS1	C	eqtl-a-ENSG00000134824	ENSG00000134824	-0.746196	1e-200	31086
rs174546	FADS1	C	eqtl-a-ENSG00000134825	ENSG00000134825	-0.401114	1e-200	25306
rs174546	FADS1	C	eqtl-a-ENSG00000149485	ENSG00000149485	-0.497417	1e-200	31300
rs174546	FADS1	C	met-c-844	Ratio of bisallylic groups to double bonds	0.380517	1e-200	13524
rs174546	FADS1	C	met-c-917	Other polyunsaturated fatty acids than 18:2	0.395529	1e-200	13549
rs174546	FADS1	C	met-c-845	Ratio of bisallylic groups to total fatty acids	0.351148	4.1115e-178	13171
rs174546	FADS1	C	ieu-b-109	HDL cholesterol	0.055818	3.99945e-171
rs603424	SCD	G	ukb-b-4080	Ankle spacing width	-0.0774922	3.69828e-149	265753
rs174546	FADS1	C	met-c-847	Average number of methylene groups per double bond	-0.31337	9.86279e-145	13532
rs174546	FADS1	C	met-c-851	Average number of double bonds in a fatty acid chain	0.293062	8.14704e-127	13501
rs174546	FADS1	C	ieu-b-111	triglycerides	-0.0480305	2.89734e-117
rs174546	FADS1	C	ukb-d-30870_raw	Triglycerides	-0.054389	2.39883e-103	343992
rs174546	FADS1	C	ukb-d-30070_irnt	Red blood cell (erythrocyte) distribution width	0.0524014	4.89103e-98	350473
rs174546	FADS1	C	met-c-848	Average number of methylene groups in a fatty acid chain	-0.238151	6.18016e-98	16794
rs174546	FADS1	C	met-a-558	1-arachidonoylglycerophosphocholine*	0.056	4.10015e-94	7063
rs174546	FADS1	C	ieu-b-108	apolipoprotein B	0.0448726	1.59993e-93
rs174546	FADS1	C	ebi-a-GCST90002412	Low density lipoprotein cholesterol levels	0.0406179	1e-90	431167
rs603424	SCD	G	ukb-d-30100_irnt	Mean platelet (thrombocyte) volume	0.0640405	1.2297e-89	350470
rs174546	FADS1	C	ukb-d-30610_irnt	Alkaline phosphatase	-0.048541	1.26707e-87	344292
rs3734398	ELOVL2	T	eqtl-a-ENSG00000153157	ENSG00000153157	-0.233834	6.92787e-87	31684
rs174546	FADS1	C	met-a-319	Arachidonate (20:4n6)	0.0476	7.90861e-82	7367
rs603424	SCD	G	ukb-b-8607	Ankle spacing width (right)	-0.078297	2.09991e-81	146181
rs603424	SCD	G	ukb-b-2122	Ankle spacing width (left)	-0.0763444	2.49977e-79	146226
rs174546	FADS1	C	ukb-d-30640_raw	Apoliprotein B	0.010721	8.87973e-73	342590
rs174546	FADS1	C	ukb-d-30690_raw	Cholesterol	0.049106	1.17436e-69	344278
rs174546	FADS1	C	ieu-b-107	apolipoprotein A-I	0.0345983	2.99985e-63
rs174546	FADS1	C	ukb-d-30100_irnt	Mean platelet (thrombocyte) volume	0.0413201	6.04784e-61	350470
rs174546	FADS1	C	ukb-d-30080_irnt	Platelet count	-0.0374127	1.50349e-53	350474
rs174546	FADS1	C	ukb-d-30630_raw	Apoliprotein A	0.0099202	4.26776e-51	313387
rs174546	FADS1	C	ieu-b-110	LDL cholesterol	0.0318313	1.20005e-47
rs174546	FADS1	C	ukb-b-18103	Pulse rate, automated reading	-0.0318783	2.70023e-47	436424
rs174546	FADS1	C	eqtl-a-ENSG00000130164	ENSG00000130164	-0.172142	1.11173e-42	31086
rs174546	FADS1	C	ebi-a-GCST004621	Sum basophil neutrophil counts	0.0495943	1.00995e-40	171529
rs174546	FADS1	C	met-a-682	1-arachidonoylglycerophosphoethanolamine*	0.0349	1.20088e-40	7350
rs174546	FADS1	C	ukb-d-30860_irnt	Total protein	-0.035011	3.87614e-40	314921
rs174546	FADS1	C	ukb-d-30780_raw	LDL direct	0.028054	7.34683e-39	343621
rs174546	FADS1	C	ukb-d-30010_irnt	Red blood cell (erythrocyte) count	-0.0277395	2.42493e-38	350475
rs174546	FADS1	C	ebi-a-GCST006804	Red cell distribution width	0.0518822	4.10015e-38	116666
rs174546	FADS1	C	ukb-a-3	Pulse rate automated reading	-0.0336859	1.63983e-37	317756
rs174546	FADS1	C	ebi-a-GCST002221	Cholesterol, total	0.0479	2.61879e-37	94595
rs174546	FADS1	C	ieu-a-301	Total cholesterol	0.0479	2.61879e-37	187272
rs174546	FADS1	C	met-a-497	1-linoleoylglycerophosphoethanolamine*	-0.0439	3.11172e-36	7369
rs174546	FADS1	C	met-c-855	Omega-3 fatty acids	0.15381	1.18987e-34	13544
rs174546	FADS1	C	ukb-d-30020_irnt	Haemoglobin concentration	-0.0234701	3.84592e-32	350474
rs174546	FADS1	C	ieu-b-30	white blood cell count	0.022516	2.80027e-31	560510
rs603424	SCD	G	ebi-a-GCST004599	Mean platelet volume	0.0554705	4.56352e-31	164454
rs174546	FADS1	C	met-c-893	18:2, linoleic acid (LA)	-0.14524	5.31007e-31	13527
rs603424	SCD	G	eqtl-a-ENSG00000095485	ENSG00000095485	-0.17381	1.36899e-30	30748
rs174546	FADS1	C	ieu-b-34	neutrophil cell count	0.021904	2.35993e-27	517885
rs603424	SCD	G	ebi-a-GCST006979	Heel bone mineral density	0.0301479	4.79954e-27	426824
rs174546	FADS1	C	ieu-b-33	eosinophil cell count	0.021909	9.49948e-26	472834
rs174546	FADS1	C	eqtl-a-ENSG00000099194	ENSG00000099194	-0.131466	1.8281e-25	31300
rs174546	FADS1	C	ebi-a-GCST004599	Mean platelet volume	0.0389598	9.09285e-25	164454
rs174546	FADS1	C	ukb-d-30830_irnt	SHBG	0.024142	3.81329e-24	312215
rs174546	FADS1	C	met-c-852	22:6, docosahexaenoic acid	0.127635	4.8095e-24	13499
rs174546	FADS1	C	eqtl-a-ENSG00000124920	ENSG00000124920	-0.126375	1.22011e-23	25306
rs174546	FADS1	C	ukb-d-30190_irnt	Monocyte percentage	-0.024251	1.74462e-23	349861
rs174546	FADS1	C	met-a-537	Adrenate (22:4n6)	0.0341	4.84619e-23	7330
rs174546	FADS1	C	met-a-634	1-arachidonoylglycerophosphoinositol*	0.0258	6.34746e-23	7351
rs603424	SCD	G	ukb-d-30610_irnt	Alkaline phosphatase	0.030644	6.68652e-23	344292
rs174546	FADS1	C	ukb-d-30750_irnt	Glycated haemoglobin	0.023304	5.26502e-22	344182
rs174546	FADS1	C	met-a-402	Eicosapentaenoate (EPA; 20:5n3)	0.0342	3.1067e-21	7367
rs603424	SCD	G	met-a-331	Stearate (18:0)	-0.0225	6.06457e-21	7355
rs174546	FADS1	C	ebi-a-GCST004601	Red blood cell count	-0.0345898	1.83316e-20	172952
rs174546	FADS1	C	ukb-d-30030_irnt	Haematocrit percentage	-0.018725	5.20955e-20	350475
rs174546	FADS1	C	met-c-865	Mean diameter for HDL particles	0.096605	6.36942e-20	19273
rs174546	FADS1	C	met-c-945	Total lipids in very large HDL	0.092474	1.32008e-18	19273
rs174546	FADS1	C	met-c-947	Phospholipids in very large HDL	0.092634	1.71002e-18	19273
rs174546	FADS1	C	ukb-d-30840_irnt	Total bilirubin	0.021116	2.48085e-18	342829
rs174546	FADS1	C	ukb-d-30770_irnt	IGF-1	0.021099	5.65979e-18	342439
rs174546	FADS1	C	met-c-944	Free cholesterol in very large HDL	0.087384	6.6696e-18	21542
rs174546	FADS1	C	ieu-b-114	Fasting glucose	0.019	1.74985e-17	133010
rs603424	SCD	G	ebi-a-GCST90002412	Low density lipoprotein cholesterol levels	-0.021614	1.99986e-17	431167
rs174546	FADS1	C	ukb-d-30210_irnt	Eosinophill percentage	0.02118	2.4649e-17	349861
rs174546	FADS1	C	met-c-943	Cholesterol esters in very large HDL	0.08837	3.97009e-17	19273
rs174546	FADS1	C	eqtl-a-ENSG00000167995	ENSG00000167995	-0.105626	5.88031e-17	31300
rs174546	FADS1	C	met-c-942	Total cholesterol in very large HDL	0.084577	6.95985e-17	21540
rs174546	FADS1	C	met-c-941	Mean diameter for VLDL particles	-0.087921	8.0891e-17	19273
rs174546	FADS1	C	ukb-d-30090_irnt	Platelet crit	-0.0197625	1.27057e-16	350471
rs174546	FADS1	C	ukb-d-30270_irnt	Mean sphered cell volume	0.0207317	1.82474e-16	344729
rs174546	FADS1	C	met-c-878	Concentration of large HDL particles	0.087282	2.03002e-16	19273
rs603424	SCD	G	ieu-b-32	lymphocyte cell count	-0.020453	2.77971e-16	523520
rs174546	FADS1	C	met-c-877	Total lipids in large HDL	0.086139	4.87978e-16	19273
rs174546	FADS1	C	ebi-a-GCST004608	Granulocyte percentage of myeloid white cells	0.0303975	5.03269e-16	169545
rs174546	FADS1	C	ukb-d-30720_irnt	Cystatin C	0.01855	5.39511e-16	344264
rs603424	SCD	G	met-a-477	Myristoleate (14:1n5)	0.0368	7.15979e-16	7355
rs174546	FADS1	C	eqtl-a-ENSG00000104549	ENSG00000104549	-0.101457	9.29608e-16	31086
rs174546	FADS1	C	met-c-946	Concentration of very large HDL particles	0.084849	1.07004e-15	19273
rs174546	FADS1	C	met-a-624	Stearidonate (18:4n3)	0.033	1.37499e-15	7330
rs603424	SCD	G	ukb-b-19379	Impedance of arm (left)	0.0148418	1.39991e-15	454850
rs174546	FADS1	C	met-c-879	Phospholipids in large HDL	0.084003	2.67979e-15	19273
rs174546	FADS1	C	met-c-876	Free cholesterol in large HDL	0.080662	3.01995e-15	21559
rs603424	SCD	G	ukb-b-19234	Heel quantitative ultrasound index (QUI), direct entry	0.02643	4.40048e-15	265753
rs603424	SCD	G	ukb-b-20124	Heel bone mineral density (BMD) T-score, automated	0.0264304	4.40048e-15	265753
rs603424	SCD	G	ukb-b-8875	Heel bone mineral density (BMD)	0.0264265	4.40048e-15	265627
rs174546	FADS1	C	met-c-948	Triglycerides in very large HDL	0.079441	8.50942e-15	21536
rs174546	FADS1	C	ieu-a-10	Crohn's disease	-0.107059	9.19814e-15	33000
rs603424	SCD	G	ukb-b-7859	Impedance of arm (right)	0.0143259	1e-14	454826
rs174546	FADS1	C	ukb-b-2148	Facial ageing	0.00860877	1.20005e-14	423999
rs174546	FADS1	C	eqtl-a-ENSG00000116133	ENSG00000116133	-0.0974267	1.20781e-14	31300
rs603424	SCD	G	ieu-b-39	diastolic blood pressure	-0.1776	1.24394e-14	735571
rs603424	SCD	G	met-a-576	Palmitoleate (16:1n7)	0.0367	1.31311e-14	7327
rs174546	FADS1	C	ukb-b-18113	Non-cancer illness code, self-reported: asthma	0.00536115	1.39991e-14	462933
rs603424	SCD	G	met-a-321	Margarate (17:0)	-0.0292	1.55991e-14	7349
rs174546	FADS1	C	ukb-b-15892	Pulse rate	-0.0289688	1.69981e-14	151546
rs174546	FADS1	C	ebi-a-GCST004609	Monocyte percentage of white cells	-0.028451	2.71519e-14	170494
rs174546	FADS1	C	ukb-b-4616	Nap during day	-0.00979421	2.90001e-14	462400
rs174546	FADS1	C	ukb-d-30040_irnt	Mean corpuscular volume	0.0188546	3.64334e-14	350473
rs174546	FADS1	C	met-c-875	Cholesterol esters in large HDL	0.080196	4.33012e-14	19273
rs174546	FADS1	C	ukb-d-30740_irnt	Glucose	0.019662	5.17249e-14	314916
rs174546	FADS1	C	met-c-874	Total cholesterol in large HDL	0.076831	6.00067e-14	21558
rs174546	FADS1	C	ukb-b-20296	Blood clot, DVT, bronchitis, emphysema, asthma, rhinitis, eczema, allergy diagnosed by doctor: Asthma	0.00521796	6.4998e-14	462013
rs174546	FADS1	C	ebi-a-GCST004615	Hemoglobin concentration	-0.0276645	1.0361e-13	172925
rs174546	FADS1	C	ukb-d-30250_irnt	Reticulocyte count	-0.0183998	1.6761e-13	344729
rs174546	FADS1	C	met-a-712	Dihomo-linolenate (20:3n3 or n6)	-0.0191	2.02209e-13	7358
rs174546	FADS1	C	ukb-b-10787	Standing height	0.0101121	2.09991e-13	461950
rs174546	FADS1	C	ukb-d-30260_irnt	Mean reticulocyte volume	0.0184219	2.4322e-13	344728
rs174546	FADS1	C	ebi-a-GCST008046	Triglyceride levels	-0.0353679	2.74853e-13	17856
rs603424	SCD	G	ieu-b-31	monocyte cell count	-0.01806	2.92012e-13	520191
rs174546	FADS1	C	ukb-d-2395_1	Hair/balding pattern: Pattern 1	-0.0123506	3.29534e-13	165649
rs174546	FADS1	C	ebi-a-GCST006979	Heel bone mineral density	-0.0154482	4.79954e-13	426824
rs174546	FADS1	C	met-a-483	Docosapentaenoate (n3 DPA; 22:5n3)	0.0252	4.8854e-13	7373
rs174546	FADS1	C	ukb-d-30880_raw	Urate	-1.2288	1.04785e-12	343836
rs174546	FADS1	C	ebi-a-GCST007799	Asthma (adult onset)	1.06391	1.50003e-12	327253
rs3734398	ELOVL2	T	met-a-635	X-12627	0.03	1.67494e-12	6987
rs603424	SCD	G	ukb-b-19921	Impedance of whole body	0.01388	3.40017e-12	454840
rs603424	SCD	G	ukb-a-500	Heel bone mineral density (BMD) T-score automated	0.0288119	3.76791e-12	194398
rs174546	FADS1	C	ebi-a-GCST004614	Granulocyte count	0.0260821	4.36415e-12	169822
rs174546	FADS1	C	ebi-a-GCST004613	Sum neutrophil eosinophil counts	0.0259283	5.38642e-12	170384
rs174546	FADS1	C	ukb-d-30110_irnt	Platelet distribution width	-0.0170661	6.35331e-12	350470
rs174546	FADS1	C	ukb-d-30140_irnt	Neutrophill count	0.0170795	8.10214e-12	349856
rs603424	SCD	G	ukb-d-30220_irnt	Basophill percentage	0.0217491	9.9954e-12	349861
rs174546	FADS1	C	ukb-d-30000_irnt	White blood cell (leukocyte) count	0.0168707	1.54632e-11	350470
rs174546	FADS1	C	eqtl-a-ENSG00000198911	ENSG00000198911	-0.0847666	1.95704e-11	31086
rs174546	FADS1	C	met-c-842	Apolipoprotein A-I	0.069737	2.28981e-11	20687
rs603424	SCD	G	ukb-d-30120_irnt	Lymphocyte count	-0.0211588	2.63998e-11	349856
rs174546	FADS1	C	eqtl-a-ENSG00000186480	ENSG00000186480	-0.0841532	2.73086e-11	31260
rs174546	FADS1	C	ebi-a-GCST004604	Hematocrit	-0.0243346	5.03153e-11	173039
rs174546	FADS1	C	ukb-a-66	Non-cancer illness code self-reported: asthma	0.0053353	7.59451e-11	337159
rs174546	FADS1	C	ebi-a-GCST004606	Eosinophil counts	0.0242345	9.22147e-11	172275
rs174546	FADS1	C	met-c-864	Total cholesterol in HDL	0.066235	9.34975e-11	21555
rs603424	SCD	G	met-a-559	1-palmitoleoylglycerophosphocholine*	0.0274	2.26699e-10	7364
rs603424	SCD	G	ukb-d-30070_irnt	Red blood cell (erythrocyte) distribution width	-0.0201107	2.29705e-10	350473
rs174546	FADS1	C	ieu-a-292	Inflammatory bowel disease	-0.0732505	2.33201e-10	33000
rs603424	SCD	G	met-a-329	Palmitate (16:0)	-0.0151	2.45499e-10	7352
rs603424	SCD	G	ukb-d-30080_irnt	Platelet count	-0.0194631	2.95067e-10	350474
rs174546	FADS1	C	ebi-a-GCST004629	Neutrophil count	0.0236454	3.10699e-10	170702
rs174546	FADS1	C	eqtl-a-ENSG00000134765	ENSG00000134765	-0.0791681	3.73302e-10	31046
rs174546	FADS1	C	ebi-a-GCST004626	Myeloid white cell count	0.0236201	3.99604e-10	169219
rs603424	SCD	G	met-a-623	5-dodecenoate (12:1n7)	0.0308	4.27396e-10	7322
rs174546	FADS1	C	ebi-a-GCST005186	Fasting blood glucose	0.02	4.61498e-10	58074
rs174546	FADS1	C	ebi-a-GCST90000025	Appendicular lean mass	0.0123	6.25e-10	450243
rs174546	FADS1	C	ebi-a-GCST004610	White blood cell count	0.0232485	6.28507e-10	172435
rs174546	FADS1	C	ieu-a-1052	Transferrin	-0.0661	7.42797e-10	23986
rs174546	FADS1	C	ukb-a-446	Blood clot DVT bronchitis emphysema asthma rhinitis eczema allergy diagnosed by doctor: Asthma	0.00502631	8.0958e-10	336782
rs174546	FADS1	C	ukb-d-30060_irnt	Mean corpuscular haemoglobin concentration	-0.015256	8.71646e-10	350468
rs603424	SCD	G	ukb-d-30750_irnt	Glycated haemoglobin	-0.018799	9.59975e-10	344182
rs174546	FADS1	C	ebi-a-GCST004624	Sum eosinophil basophil counts	0.0226721	1.40602e-09	171771
rs174546	FADS1	C	ukb-b-19732	Non-cancer illness code, self-reported: hypothyroidism/myxoedema	0.00280986	1.6e-09	462933
rs174546	FADS1	C	ukb-d-30300_irnt	High light scatter reticulocyte count	-0.0150669	1.92988e-09	344729
rs174546	FADS1	C	ukb-b-18200	Blood clot, DVT, bronchitis, emphysema, asthma, rhinitis, eczema, allergy diagnosed by doctor: None of the above	-0.0060684	2.19999e-09	462013
rs174546	FADS1	C	ukb-b-17918	Treatment/medication code: levothyroxine sodium	0.00256344	2.39999e-09	462933
rs174546	FADS1	C	ieu-a-1056	Heart rate	-0.3204	2.74897e-09	89335
rs174546	FADS1	C	met-a-602	1-eicosatrienoylglycerophosphocholine*	-0.0207	3.68299e-09	7362
rs174546	FADS1	C	eqtl-a-ENSG00000079459	ENSG00000079459	-0.0739054	4.99919e-09	26011
rs603424	SCD	G	ieu-b-38	systolic blood pressure	-0.233	6.66699e-09	716497
rs174546	FADS1	C	ukb-b-4424	Sleep duration	-0.00973793	7.10003e-09	460099
rs3734398	ELOVL2	T	eqtl-a-ENSG00000111837	ENSG00000111837	0.069278	7.41703e-09	31644
rs603424	SCD	G	ukb-b-18103	Pulse rate, automated reading	-0.0158741	8.79995e-09	436424
rs603424	SCD	G	ukb-b-7992	Diastolic blood pressure, automated reading	-0.0156595	8.9e-09	436424
rs603424	SCD	G	ukb-b-15851	Heel Broadband ultrasound attenuation, direct entry	0.0190753	9.69996e-09	265737
rs174546	FADS1	C	ebi-a-GCST004607	Plateletcrit	-0.0218714	1.18801e-08	164339
rs174546	FADS1	C	ukb-b-8121	Salt added to food	-0.0105748	1.2e-08	462630
rs603424	SCD	G	ukb-a-362	Heel bone mineral density (BMD) T-score automated (right)	0.0312233	1.37031e-08	106251
rs174546	FADS1	C	ukb-b-8875	Heel bone mineral density (BMD)	-0.0152199	1.5e-08	265627
rs603424	SCD	G	ukb-b-20032	Heel bone mineral density (BMD) T-score, automated (right)	0.0253867	1.79999e-08	146181
rs603424	SCD	G	ukb-b-5463	Heel quantitative ultrasound index (QUI), direct entry (right)	0.0253855	1.79999e-08	146181
rs603424	SCD	G	ukb-b-4657	Heel bone mineral density (BMD) (right)	0.0253183	2e-08	146093
rs603424	SCD	G	ukb-d-30640_raw	Apoliprotein B	-0.004235	2.06762e-08	342590
rs174546	FADS1	C	met-c-853	Free cholesterol to esterified cholesterol ratio	0.070698	2.09002e-08	13497
rs603424	SCD	G	ukb-d-30880_irnt	Urate	-0.015215	2.15462e-08	343836
rs603424	SCD	G	met-a-330	Nonadecanoate (19:0)	-0.0182	2.229e-08	7335
rs174546	FADS1	C	ukb-a-27	Average weekly champagne plus white wine intake	-0.0143377	2.32648e-08	240864
rs174546	FADS1	C	ukb-b-19234	Heel quantitative ultrasound index (QUI), direct entry	-0.01499	2.39999e-08	265753
rs174546	FADS1	C	ukb-b-20124	Heel bone mineral density (BMD) T-score, automated	-0.0149895	2.39999e-08	265753
rs174546	FADS1	C	met-a-607	1-eicosadienoylglycerophosphocholine*	-0.0195	2.40602e-08	6506
rs174546	FADS1	C	eqtl-a-ENSG00000165029	ENSG00000165029	0.0697135	3.48377e-08	31300
rs174546	FADS1	C	ebi-a-GCST006941	Irritable mood	-0.0136295	3.57602e-08	366726
rs603424	SCD	G	ieu-b-30	white blood cell count	-0.013277	4.61998e-08	557351
rs603424	SCD	G	ukb-b-10912	Non-cancer illness code, self-reported: high cholesterol	-0.0048643	5.1e-08	462933
rs603424	SCD	G	ukb-a-108	Non-cancer illness code self-reported: high cholesterol	-0.00577873	5.28068e-08	337159
rs174546	FADS1	C	ukb-b-1209	Number of live births	0.018632	8.70001e-08	250782
rs174546	FADS1	C	ukb-a-303	Hair/balding pattern: Pattern 4	0.0078125	9.0734e-08	154988
rs174546	FADS1	C	met-c-896	Mean diameter for LDL particles	0.055963	1.17999e-07	19273
rs174546	FADS1	C	ukb-b-13745	Irritability	-0.00526169	1.5e-07	442169
rs603424	SCD	G	ukb-d-30130_irnt	Monocyte count	-0.0161981	1.63829e-07	349856
rs603424	SCD	G	ukb-b-14177	Vascular/heart problems diagnosed by doctor: High blood pressure	-0.00625848	1.79999e-07	461880
rs174546	FADS1	C	ukb-b-11268	Treatment/medication code: simvastatin	0.00358204	2e-07	462933
rs603424	SCD	G	ieu-b-108	apolipoprotein B	-0.0141985	2.19999e-07
rs174546	FADS1	C	eqtl-a-ENSG00000188677	ENSG00000188677	-0.0653307	2.37372e-07	31300
rs174546	FADS1	C	ieu-b-32	lymphocyte cell count	0.010274	2.43002e-07	523520
rs603424	SCD	G	ukb-a-3	Pulse rate automated reading	-0.0172089	2.50035e-07	317756
rs174546	FADS1	C	prot-a-1312	Hepatitis A virus cellular receptor 2	-0.1329	2.51189e-07	3301
rs174546	FADS1	C	eqtl-a-ENSG00000167996	ENSG00000167996	-0.0649421	2.7975e-07	31260
rs174546	FADS1	C	ebi-a-GCST008045	Total cholesterol levels	2.06974	3.11954e-07	17802
rs603424	SCD	G	ukb-b-16407	Trunk fat percentage	0.0124654	3.2e-07	454613
rs603424	SCD	G	ukb-d-30200_irnt	Neutrophill percentage	0.0161988	3.3986e-07	349861
rs603424	SCD	G	ukb-a-359	Diastolic blood pressure automated reading	-0.0167297	3.41712e-07	317756
rs174546	FADS1	C	eqtl-a-ENSG00000072310	ENSG00000072310	-0.0643641	3.5618e-07	31300
rs603424	SCD	G	ebi-a-GCST90000025	Appendicular lean mass	-0.0127	3.58699e-07	450243
rs174546	FADS1	C	ukb-b-4226	Diagnoses - secondary ICD10: E03.9 Hypothyroidism, unspecified	0.00158062	3.89996e-07	463010
rs174546	FADS1	C	ebi-a-GCST008035	High density lipoprotein cholesterol levels	0.657926	4.23233e-07	17751
rs174546	FADS1	C	ukb-d-30240_irnt	Reticulocyte percentage	-0.0127378	4.69332e-07	344728
rs174546	FADS1	C	ebi-a-GCST007858	Fasting blood glucose adjusted for BMI	0.0183	4.87001e-07	33231
rs174546	FADS1	C	eqtl-a-ENSG00000160179	ENSG00000160179	0.0635564	4.98207e-07	31300
rs174546	FADS1	C	ukb-b-16881	Sitting height	0.00792119	5.39995e-07	461536
rs174546	FADS1	C	eqtl-a-ENSG00000112972	ENSG00000112972	-0.0632813	5.58625e-07	31300
rs3734398	ELOVL2	T	met-c-852	22:6, docosahexaenoic acid	0.061905	5.73997e-07	13498
rs603424	SCD	G	met-a-334	Myristate (14:0)	-0.0162	5.75599e-07	7362
rs174546	FADS1	C	ukb-a-77	Non-cancer illness code self-reported: hypothyroidism/myxoedema	0.00271028	6.72404e-07	337159
rs603424	SCD	G	ebi-a-GCST005194	Coronary artery disease	-0.0324	7.41003e-07	296525
rs603424	SCD	G	ukb-a-449	Medication for cholesterol blood pressure diabetes or take exogenous hormones: None of the above	0.0101677	7.70744e-07	180203
rs3734398	ELOVL2	T	met-a-409	Docosahexaenoate (DHA; 22:6n3)	0.0164	8.30405e-07	7369
rs174546	FADS1	C	ukb-d-COPD_EXCL	COPD differential diagnosis	0.00317234	9.06713e-07	361194
rs174546	FADS1	C	ukb-d-ILD_DIFF_DG	ILD differential diagnosis	0.00317234	9.06713e-07	361194
rs174546	FADS1	C	ieu-b-41	bipolar disorder	-0.068098	1.07199e-06	51710
rs174546	FADS1	C	met-a-655	1-linoleoylglycerophosphocholine	-0.0125	1.19801e-06	7348
rs603424	SCD	G	ukb-b-13352	Vascular/heart problems diagnosed by doctor: None of the above	0.00598107	1.2e-06	461880
rs174546	FADS1	C	ukb-b-18335	Wheeze or whistling in the chest in last year	0.00432397	1.29999e-06	453959
rs174546	FADS1	C	ukb-d-30700_irnt	Creatinine	0.0098607	1.30701e-06	344104
rs174546	FADS1	C	ukb-b-4657	Heel bone mineral density (BMD) (right)	-0.0174664	1.40001e-06	146093
rs603424	SCD	G	ieu-b-33	eosinophil cell count	-0.012692	1.47999e-06	472834
rs603424	SCD	G	ukb-d-30180_irnt	Lymphocyte percentage	-0.0151103	1.52135e-06	349861
rs603424	SCD	G	eqtl-a-ENSG00000023839	ENSG00000023839	0.0727655	1.6284e-06	30748
rs174546	FADS1	C	ukb-d-30850_irnt	Testosterone	0.0076717	1.7183e-06	312102
rs174546	FADS1	C	ebi-a-GCST007517	Type 2 diabetes	0.0366	1.77799e-06	298957
rs174546	FADS1	C	ukb-b-10912	Non-cancer illness code, self-reported: high cholesterol	0.00340505	1.79999e-06	462933
rs174546	FADS1	C	met-c-915	Triglycerides in medium VLDL	-0.049001	1.89998e-06	21241
rs174546	FADS1	C	met-a-690	2-linoleoylglycerophosphocholine*	-0.016	1.95101e-06	6538
rs3734398	ELOVL2	T	ukb-b-17422	Age at menopause (last menstrual period)	0.0176747	2e-06	143819
rs174546	FADS1	C	ukb-a-500	Heel bone mineral density (BMD) T-score automated	-0.0155225	2.06519e-06	194398
rs174546	FADS1	C	eqtl-a-ENSG00000100346	ENSG00000100346	-0.0600171	2.07071e-06	31086
rs174546	FADS1	C	ukb-d-30730_irnt	Gamma glutamyltransferase	-0.01106	2.16441e-06	344104
rs174546	FADS1	C	ukb-a-362	Heel bone mineral density (BMD) T-score automated (right)	-0.02057	2.29953e-06	106251
rs174546	FADS1	C	ukb-b-20032	Heel bone mineral density (BMD) T-score, automated (right)	-0.0170852	2.30001e-06	146181
rs174546	FADS1	C	ukb-b-5463	Heel quantitative ultrasound index (QUI), direct entry (right)	-0.0170857	2.30001e-06	146181
rs174546	FADS1	C	ebi-a-GCST90002293	Basophil count	-0.024001	2.45997e-06	81042
rs603424	SCD	G	ukb-a-201	Illnesses of father: Heart disease	-0.0076122	2.56945e-06	292053
rs174546	FADS1	C	met-c-868	Free cholesterol in IDL	0.048157	2.72001e-06	21559
rs174546	FADS1	C	met-a-671	X-12990--docosapentaenoic acid (n6-DPA)	0.0261	2.72301e-06	2545
rs174546	FADS1	C	ukb-d-1747_1	Hair colour (natural, before greying): Blonde	-0.00368785	2.72929e-06	360270
rs603424	SCD	G	ebi-a-GCST007431	Lung function (FEV1/FVC)	0.0149	2.77e-06	321047
rs603424	SCD	G	ukb-b-14057	Non-cancer illness code, self-reported: hypertension	-0.00551798	2.99999e-06	462933
rs174546	FADS1	C	prot-a-1882	Hepatocyte growth factor receptor	-0.1204	3.01995e-06	3301
rs603424	SCD	G	eqtl-a-ENSG00000101336	ENSG00000101336	-0.0707456	3.14369e-06	30962
rs174546	FADS1	C	ebi-a-GCST006572	Cognitive performance	-0.01394	3.31002e-06	257841
rs174546	FADS1	C	eqtl-a-ENSG00000135535	ENSG00000135535	0.0587117	3.43052e-06	26225
rs603424	SCD	G	ukb-d-30810_raw	Phosphate	-0.0024136	3.87516e-06	314658
rs603424	SCD	G	ukb-b-14068	Impedance of leg (left)	0.0110383	3.89996e-06	454857
rs174546	FADS1	C	ukb-a-442	Blood clot DVT bronchitis emphysema asthma rhinitis eczema allergy diagnosed by doctor: None of the above	-0.00551889	3.96269e-06	336782
rs603424	SCD	G	ukb-d-30780_raw	LDL direct	-0.012599	4.09609e-06	343621
rs174546	FADS1	C	ukb-b-7926	Qualifications: NVQ or HND or HNC or equivalent	0.00391211	4.09996e-06	458079
rs174546	FADS1	C	ukb-d-30620_raw	Alanine aminotransferase	0.15722	4.22299e-06	344136
rs174546	FADS1	C	eqtl-a-ENSG00000132142	ENSG00000132142	-0.0581575	4.24121e-06	31086
rs174546	FADS1	C	ebi-a-GCST004600	Eosinophil percentage of white cells	0.0171789	4.28105e-06	172378
rs603424	SCD	G	ukb-d-30690_raw	Cholesterol	-0.016139	5.1074e-06	344278
rs174546	FADS1	C	ukb-d-K11_GALLBILPANC	Disorders of gallbladder, biliary tract and pancreas	-0.00216694	5.12826e-06	361194
rs174546	FADS1	C	ukb-b-6235	Operation code: cholecystectomy/gall bladder removal	-0.00193132	5.30005e-06	462933
rs603424	SCD	G	met-a-437	X-09108	0.0121	5.30005e-06	6517
rs174546	FADS1	C	eqtl-a-ENSG00000088826	ENSG00000088826	-0.0574794	5.48315e-06	31086
rs174546	FADS1	C	met-c-912	Total lipids in medium VLDL	-0.048137	5.52001e-06	19273
rs603424	SCD	G	ebi-a-GCST007429	Lung function (FVC)	-0.0142	5.54e-06	321047
rs603424	SCD	G	ukb-a-361	Heel bone mineral density (BMD) T-score automated (left)	0.0250485	6.08709e-06	106254
rs174546	FADS1	C	ukb-d-22619_0	Breathing problems responsible for leaving job: No	0.00524794	6.40914e-06	91149
rs174546	FADS1	C	ukb-d-C3_SKIN	Malignant neoplasm of skin	0.00231558	6.60298e-06	361194
rs174546	FADS1	C	ukb-d-C_SKIN	Cancer of skin	0.00231558	6.60298e-06	361194
rs603424	SCD	G	ukb-b-16881	Sitting height	0.00888314	7.10003e-06	461536
rs603424	SCD	G	ieu-a-66	Waist circumference	0.02	7.19996e-06	230412
rs174546	FADS1	C	ukb-d-BRONCHITIS	Bronchitis	0.00120018	7.40082e-06	361194
rs174546	FADS1	C	ieu-a-1284	Estimated glomerular filtration rate (eGFR)	-0.01706	7.53894e-06	143658
rs603424	SCD	G	ieu-b-110	LDL cholesterol	-0.0122927	7.69999e-06
rs174546	FADS1	C	ukb-d-ASTHMA_EOSINOPHIL_SUGG	Suggestive for eosinophilic asthma	0.00087972	7.88388e-06	361194
rs174546	FADS1	C	met-c-867	Total cholesterol in IDL	0.047549	8.00995e-06	19273
rs174546	FADS1	C	ukb-b-17805	Medication for cholesterol, blood pressure, diabetes, or take exogenous hormones: Cholesterol lowering medication	0.00439414	8.60003e-06	249710
rs174546	FADS1	C	met-c-919	Phenylalanine	-0.045317	1e-05	20436
rs174546	FADS1	C	ukb-b-46	Operative procedures - main OPCS: E08.1 Polypectomy of internal nose	0.000637721	1e-05	463010
rs174546	FADS1	C	prot-a-2930	Tubulin-specific chaperone A	0.1136	1.04713e-05	3301
rs174546	FADS1	C	ebi-a-GCST006862	Asthma	0.059096	1.06001e-05	127669
rs174546	FADS1	C	ukb-d-C_OTHER_SKIN	Other malignant neoplasms of skin	0.00210732	1.17333e-05	361194
rs603424	SCD	G	ukb-d-30090_irnt	Platelet crit	0.0133	1.18782e-05	350471
rs174546	FADS1	C	met-c-890	Concentration of large VLDL particles	-0.047017	1.2e-05	18960
rs174546	FADS1	C	met-c-913	Concentration of medium VLDL particles	-0.046567	1.2e-05	19273
rs174546	FADS1	C	eqtl-a-ENSG00000109107	ENSG00000109107	-0.05519	1.27591e-05	31300
rs174546	FADS1	C	prot-a-1567	Interferon regulatory factor 1	0.1125	1.28825e-05	3301
rs174546	FADS1	C	ukb-b-3656	Number of treatments/medications taken	0.00759342	1.29999e-05	462933
rs174546	FADS1	C	met-c-952	Triglycerides in very large VLDL	-0.044375	1.38e-05	21548
rs174546	FADS1	C	met-c-933	Serum total cholesterol	0.044335	1.49001e-05	21491
rs603424	SCD	G	ukb-b-20379	Medication for cholesterol, blood pressure, diabetes, or take exogenous hormones: None of the above	0.00744357	1.5e-05	249710
rs603424	SCD	G	ebi-a-GCST004621	Sum basophil neutrophil counts	-0.0202969	1.53801e-05	171529
rs174546	FADS1	C	ebi-a-GCST006250	Intelligence	-0.0124617	1.595e-05	269867
rs174546	FADS1	C	met-c-854	Description of average fatty acid chain length, not actual carbon number	0.054142	1.61002e-05	13476
rs174546	FADS1	C	met-c-869	Total lipids in IDL	0.045851	1.68e-05	19273
rs603424	SCD	G	ukb-b-18009	Medication for cholesterol, blood pressure, diabetes, or take exogenous hormones: Blood pressure medication	-0.0060249	1.7e-05	249710
rs603424	SCD	G	ukb-b-20175	Systolic blood pressure, automated reading	-0.0117345	1.7e-05	436419
rs174546	FADS1	C	eqtl-a-ENSG00000166501	ENSG00000166501	0.0543262	1.73908e-05	31300
rs174546	FADS1	C	ebi-a-GCST90002329	Mean corpuscular hemoglobin concentration	-0.017512	1.74e-05	126151
rs174546	FADS1	C	met-a-496	X-11317	0.0077	1.74799e-05	7362
rs174546	FADS1	C	met-a-751	Palmitoyl sphingomyelin	0.0076	1.84799e-05	7366
rs174546	FADS1	C	ukb-b-2772	Getting up in morning	0.00718391	1.89998e-05	461658
rs174546	FADS1	C	ukb-b-7500	Spherical power (left)	0.0199567	1.89998e-05	99071
rs174546	FADS1	C	eqtl-a-ENSG00000125538	ENSG00000125538	-0.0538172	2.08492e-05	31300
rs3734398	ELOVL2	T	eqtl-a-ENSG00000111859	ENSG00000111859	0.0509924	2.10931e-05	31644
rs603424	SCD	G	eqtl-a-ENSG00000143546	ENSG00000143546	-0.0644329	2.18791e-05	30962
rs174546	FADS1	C	met-c-955	Phospholipids in very small VLDL	0.045018	2.39001e-05	19273
rs603424	SCD	G	ukb-d-30680_raw	Calcium	0.0013146	2.39447e-05	315153
rs603424	SCD	G	ukb-b-7376	Impedance of leg (right)	0.0100162	2.39999e-05	454863
rs174546	FADS1	C	met-a-675	X-13215	0.008	2.44501e-05	5885
rs174546	FADS1	C	ukb-d-PULMONARYDG	Other pulmonary diagnosis	0.00266185	2.47394e-05	361194
rs174546	FADS1	C	ukb-d-X_RESPIRATORY	Diseases of the respiratory system	0.00266185	2.47394e-05	361194
rs174546	FADS1	C	ebi-a-GCST007518	Type 2 diabetes (adjusted for BMI)	0.0302	2.50697e-05	298957
rs174546	FADS1	C	ukb-b-6353	Reason for glasses/contact lenses: For short-sightedness, i.e. only or mainly for distance viewing such as driving, cinema etc (called 'myopia')	-0.00250873	2.59998e-05	460536
rs174546	FADS1	C	eqtl-a-ENSG00000122986	ENSG00000122986	0.0531428	2.64332e-05	30551
rs174546	FADS1	C	ukb-d-30290_irnt	High light scatter reticulocyte percentage	-0.0106057	2.72829e-05	344729
rs174546	FADS1	C	ebi-a-GCST008043	QT interval	0.986025	2.75804e-05	13698
rs174546	FADS1	C	met-c-886	Total cholesterol in large VLDL	-0.043112	2.81002e-05	21235
rs174546	FADS1	C	met-c-887	Cholesterol esters in large VLDL	-0.044807	2.81002e-05	18960
rs603424	SCD	G	ukb-a-450	Medication for cholesterol blood pressure diabetes or take exogenous hormones: Blood pressure medication	-0.00706548	2.85292e-05	180203
rs174546	FADS1	C	prot-a-2764	Mitochondrial sodium/hydrogen exchanger 9B2	0.1079	2.88403e-05	3301
rs174546	FADS1	C	eqtl-a-ENSG00000073150	ENSG00000073150	0.0528497	2.92543e-05	31300
rs174546	FADS1	C	met-c-949	Total lipids in very large VLDL	-0.044141	3.05e-05	19273
rs174546	FADS1	C	ukb-a-108	Non-cancer illness code self-reported: high cholesterol	0.00348995	3.05851e-05	337159
rs174546	FADS1	C	ukb-b-11020	Diagnoses - main ICD10: K80.2 Calculus of gallbladder without cholecystitis	-0.00100801	3.2e-05	463010
rs174546	FADS1	C	met-c-870	Concentration of IDL particles	0.044268	3.24997e-05	19273
rs174546	FADS1	C	eqtl-a-ENSG00000135929	ENSG00000135929	-0.0524266	3.39219e-05	31300
rs174546	FADS1	C	eqtl-a-ENSG00000138459	ENSG00000138459	0.0524114	3.40698e-05	31300
rs174546	FADS1	C	ukb-d-D12	Diagnoses - main ICD10: D12 Benign neoplasm of colon, rectum, anus and anal canal	0.00164743	3.59642e-05	361194
rs174546	FADS1	C	ukb-b-18674	Ever unenthusiastic/disinterested for a whole week	-0.00771034	3.59998e-05	146542
rs174546	FADS1	C	met-c-911	Free cholesterol in medium VLDL	-0.042428	3.76999e-05	21240
rs603424	SCD	G	ukb-a-61	Non-cancer illness code self-reported: hypertension	-0.00585626	3.79437e-05	337159
rs603424	SCD	G	ukb-b-8909	Body fat percentage	0.00834552	4e-05	454633
rs603424	SCD	G	ieu-b-10	focal epilepsy, all documented cases	0.0449046	4.09204e-05	39348
rs174546	FADS1	C	eqtl-a-ENSG00000120616	ENSG00000120616	0.0518594	4.11718e-05	31300
rs174546	FADS1	C	ukb-d-1508_3	Coffee type: Ground coffee (include espresso, filter etc)	-0.0047861	4.16064e-05	283449
rs174546	FADS1	C	met-c-872	Triglycerides in IDL	0.043624	4.24004e-05	19273
rs174546	FADS1	C	eqtl-a-ENSG00000165030	ENSG00000165030	0.0517192	4.32116e-05	31300
rs174546	FADS1	C	eqtl-a-ENSG00000115828	ENSG00000115828	0.0517154	4.32494e-05	31260
rs174546	FADS1	C	ebi-a-GCST004634	Basophil percentage of granulocytes	-0.0150174	4.37502e-05	170223
rs174546	FADS1	C	eqtl-a-ENSG00000136682	ENSG00000136682	0.0516599	4.40768e-05	6421
rs174546	FADS1	C	ubm-a-879	NODEamps25 0009	-0.0658	4.46684e-05	7916
rs174546	FADS1	C	ukb-b-11361	ECG, heart rate	-0.022747	4.49997e-05	68160
rs3734398	ELOVL2	T	eqtl-a-ENSG00000136877	ENSG00000136877	0.0489206	4.5036e-05	31684
rs174546	FADS1	C	ukb-a-419	Reason for glasses/contact lenses: For short-sightedness i.e. only or mainly for distance viewing such as driving cinema etc (called 'myopia')	-0.00284049	4.50806e-05	335700
rs174546	FADS1	C	eqtl-a-ENSG00000005882	ENSG00000005882	0.0515575	4.56604e-05	26225
rs174546	FADS1	C	eqtl-a-ENSG00000221914	ENSG00000221914	0.0515537	4.57383e-05	14263
rs174546	FADS1	C	eqtl-a-ENSG00000066027	ENSG00000066027	0.0514893	4.67315e-05	31300
rs174546	FADS1	C	ukb-b-4637	Diagnoses - main ICD10: H00.1 Chalazion	0.000514314	4.70002e-05	463010
rs603424	SCD	G	ukb-b-15730	Heel bone mineral density (BMD) T-score, automated (left)	0.0184411	4.70002e-05	146226
rs603424	SCD	G	ukb-b-845	Heel quantitative ultrasound index (QUI), direct entry (left)	0.0184399	4.70002e-05	146226
rs174546	FADS1	C	ukb-a-247	Seen a psychiatrist for nerves anxiety tension or depression	-0.00330588	4.76694e-05	335888
rs174546	FADS1	C	ukb-d-22616_1	Breathing problems during period of job: Yes	0.00521188	4.89238e-05	91149
rs174546	FADS1	C	ukb-a-541	Diagnoses - main ICD10: J33 Nasal polyp	0.000722512	4.9455e-05	337199
rs603424	SCD	G	ukb-b-4650	Comparative body size at age 10	0.0074862	5e-05	454718
rs603424	SCD	G	ukb-b-6027	Heel broadband ultrasound attenuation (right)	0.0179617	5.1e-05	146171
rs174546	FADS1	C	ukb-b-19560	Skin colour	0.00508773	5.30005e-05	456692
rs174546	FADS1	C	eqtl-a-ENSG00000125148	ENSG00000125148	0.0511154	5.3042e-05	31086
rs174546	FADS1	C	met-c-950	Concentration of very large VLDL particles	-0.042996	5.42001e-05	18960
rs174546	FADS1	C	ieu-a-89	Height	0.013	5.49997e-05	253196
rs174546	FADS1	C	met-c-892	Triglycerides in large VLDL	-0.041486	5.49997e-05	21239
rs603424	SCD	G	ukb-d-30260_irnt	Mean reticulocyte volume	0.0129046	5.50668e-05	344728
rs174546	FADS1	C	eqtl-a-ENSG00000100129	ENSG00000100129	-0.0509802	5.55405e-05	26225
rs174546	FADS1	C	ukb-a-492	Mineral and other dietary supplements: Fish oil (including cod liver oil)	0.00480836	5.61539e-05	336314
rs174546	FADS1	C	ukb-b-20292	Taking other prescription medications	0.00439063	5.69994e-05	461332
rs174546	FADS1	C	eqtl-a-ENSG00000122378	ENSG00000122378	-0.0508501	5.80497e-05	25266
rs174546	FADS1	C	eqtl-a-ENSG00000117614	ENSG00000117614	-0.0506922	6.1235e-05	30551
rs174546	FADS1	C	prot-a-1046	Glycosaminoglycan xylosylkinase	-0.1031	6.45654e-05	3301
rs174546	FADS1	C	eqtl-a-ENSG00000064666	ENSG00000064666	0.0505141	6.49127e-05	31300
rs174546	FADS1	C	met-c-889	Total lipids in large VLDL	-0.042415	6.89001e-05	18960
rs174546	FADS1	C	eqtl-a-ENSG00000058063	ENSG00000058063	0.0502084	7.18737e-05	31086
rs174546	FADS1	C	ukb-a-361	Heel bone mineral density (BMD) T-score automated (left)	-0.0173867	7.26039e-05	106254
rs603424	SCD	G	ukb-b-1096	Heel bone mineral density (BMD) (left)	0.0179728	7.29995e-05	146139
rs603424	SCD	G	ebi-a-GCST004602	Mean corpuscular volume	0.018567	7.30096e-05	172433
rs603424	SCD	G	met-a-374	Glycerol	-0.0105	7.305e-05	7352
rs174546	FADS1	C	eqtl-a-ENSG00000172893	ENSG00000172893	-0.0501528	7.32723e-05	31046
rs174546	FADS1	C	ukb-b-14310	Leg predicted mass (right)	0.00539274	7.39997e-05	454834
rs174546	FADS1	C	eqtl-a-ENSG00000102901	ENSG00000102901	-0.0499911	7.73072e-05	25812
rs174546	FADS1	C	ukb-b-12828	Leg fat-free mass (right)	0.00541228	7.79992e-05	454835
rs174546	FADS1	C	ubm-a-2659	volume Left-Cerebellum-Cortex	-0.0482	7.94328e-05	7916
rs174546	FADS1	C	eqtl-a-ENSG00000136770	ENSG00000136770	0.0498723	8.03341e-05	31300
rs603424	SCD	G	ebi-a-GCST006061	Atrial fibrillation	0.0379	8.50394e-05	537409
rs603424	SCD	G	ukb-b-6235	Operation code: cholecystectomy/gall bladder removal	0.00208464	8.60003e-05	462933
rs603424	SCD	G	ukb-a-448	Medication for cholesterol blood pressure diabetes or take exogenous hormones: Cholesterol lowering medication	-0.00579101	8.6449e-05	180203
rs174546	FADS1	C	prot-a-2616	Protein S100-A13	0.1012	8.70964e-05	3301
rs174546	FADS1	C	ebi-a-GCST004630	Mean corpuscular hemoglobin	0.0145708	8.73293e-05	172332
rs174546	FADS1	C	eqtl-a-ENSG00000076685	ENSG00000076685	0.0494769	9.15356e-05	31300
rs174546	FADS1	C	met-c-914	Phospholipids in medium VLDL	-0.040294	9.29994e-05	21240
rs174546	FADS1	C	ukb-b-6027	Heel broadband ultrasound attenuation (right)	-0.0138673	9.59997e-05	146171
rs174546	FADS1	C	eqtl-a-ENSG00000158473	ENSG00000158473	-0.0493139	9.65917e-05	31300
rs174546	FADS1	C	eqtl-a-ENSG00000108771	ENSG00000108771	0.0493025	9.69103e-05	14263
rs174546	FADS1	C	ukb-b-13803	Operative procedures - main OPCS: J18.3 Total cholecystectomy NEC	-0.00125839	9.69996e-05	463010
rs174546	FADS1	C	ebi-a-GCST006980	Fractures	-4.98015	9.90011e-05	426795
rs174546	FADS1	C	ubm-a-903	NODEamps100 0012	-0.0613	0.0001	7916
rs174546	FADS1	C	ukb-d-II_NEOPLASM	Neoplasms	0.00376551	0.000100067	361194
rs174546	FADS1	C	eqtl-a-ENSG00000196923	ENSG00000196923	0.04918	0.000100821	26225
rs603424	SCD	G	ukb-d-30280_irnt	Immature reticulocyte fraction	0.0124865	0.000101244	344728
rs174546	FADS1	C	ebi-a-GCST006091	Freckles	0.113502	0.000101646	11182
rs174546	FADS1	C	ukb-d-30660_irnt	Direct bilirubin	0.010217	0.000102591	292933
rs174546	FADS1	C	ebi-a-GCST005180	Homeostasis model assessment of beta-cell function	-0.013	0.000106101	36466
rs174546	FADS1	C	ieu-b-117	HOMA-B	-0.013	0.000106101	36466
rs174546	FADS1	C	eqtl-a-ENSG00000212694	ENSG00000212694	-0.0490006	0.000106979	22111
rs174546	FADS1	C	ukb-b-18336	Seen a psychiatrist for nerves, anxiety, tension or depression	-0.0027094	0.000109999	460702
rs174546	FADS1	C	ukb-b-4063	Number of self-reported non-cancer illnesses	0.00692954	0.000109999	462933
rs174546	FADS1	C	ukb-b-8607	Ankle spacing width (right)	0.0127085	0.000109999	146181
rs3734398	ELOVL2	T	met-a-624	Stearidonate (18:4n3)	0.0133	0.000113999	7330
rs603424	SCD	G	eqtl-a-ENSG00000108700	ENSG00000108700	0.0583438	0.000121339	29852
rs174546	FADS1	C	met-c-888	Free cholesterol in large VLDL	-0.039543	0.000122	21238
rs174546	FADS1	C	ubm-a-875	NODEamps25 0005	-0.0616	0.000125893	7916
rs174546	FADS1	C	prot-a-2311	Protein TMEPAI	0.0988	0.000128825	3301
rs174546	FADS1	C	ukb-b-15730	Heel bone mineral density (BMD) T-score, automated (left)	-0.0139269	0.000129999	146226
rs174546	FADS1	C	ukb-b-15851	Heel Broadband ultrasound attenuation, direct entry	-0.0101674	0.000129999	265737
rs174546	FADS1	C	ukb-b-3169	Number of vehicles in household	0.00722738	0.000129999	459696
rs174546	FADS1	C	ukb-b-845	Heel quantitative ultrasound index (QUI), direct entry (left)	-0.0139254	0.000129999	146226
rs603424	SCD	G	ukb-b-17805	Medication for cholesterol, blood pressure, diabetes, or take exogenous hormones: Cholesterol lowering medication	-0.00472429	0.000129999	249710
rs174546	FADS1	C	met-c-871	Phospholipids in IDL	0.039267	0.000131999	21559
rs174546	FADS1	C	ebi-a-GCST004619	Reticulocyte fraction of red cells	-0.0143585	0.000138	170690
rs174546	FADS1	C	eqtl-a-ENSG00000160285	ENSG00000160285	-0.0481528	0.00014066	31300
rs174546	FADS1	C	ukb-d-1508_1	Coffee type: Decaffeinated coffee (any type)	0.00418351	0.000141351	283449
rs174546	FADS1	C	eqtl-a-ENSG00000165905	ENSG00000165905	0.0480795	0.00014388	31300
rs174546	FADS1	C	eqtl-a-ENSG00000205413	ENSG00000205413	0.0480795	0.00014388	31086
rs174546	FADS1	C	met-c-916	Mono-unsaturated fatty acids	-0.047927	0.000145001	13535
rs603424	SCD	G	ukb-b-20044	Trunk fat mass	0.0100487	0.00015	454588
rs174546	FADS1	C	met-a-530	X-11537	-0.0261	0.0001523	2684
rs603424	SCD	G	ukb-a-202	Illnesses of father: None of the above (group 1)	0.0063661	0.000152472	292053
rs174546	FADS1	C	eqtl-a-ENSG00000182240	ENSG00000182240	0.0478862	0.000152971	31300
rs174546	FADS1	C	prot-a-2308	Plexin-B2	-0.0977	0.000154882	3301
rs174546	FADS1	C	eqtl-a-ENSG00000160683	ENSG00000160683	0.0478205	0.0001562	26011
rs603424	SCD	G	ukb-d-30660_irnt	Direct bilirubin	0.012663	0.00015738	292933
rs603424	SCD	G	ukb-b-11268	Treatment/medication code: simvastatin	-0.00324903	0.00016	462933
rs174546	FADS1	C	eqtl-a-ENSG00000227740	ENSG00000227740	0.0477295	0.000160779	5502
rs174546	FADS1	C	eqtl-a-ENSG00000187166	ENSG00000187166	0.047674	0.00016364	29967
rs174546	FADS1	C	ukb-d-20118_5	Home area population density - urban or rural: England/Wales - Urban - less sparse	-0.00372354	0.000169036	357712
rs3734398	ELOVL2	T	eqtl-a-ENSG00000176248	ENSG00000176248	0.0450984	0.000169371	31684
rs603424	SCD	G	prot-a-451	CD48 antigen	0.119	0.000169824	3301
rs174546	FADS1	C	ukb-b-17219	Diagnoses - secondary ICD10: J45.9 Asthma, unspecified	0.00162782	0.00017	463010
rs174546	FADS1	C	ukb-b-17271	Leg predicted mass (left)	0.00512669	0.00017	454799
rs174546	FADS1	C	eqtl-a-ENSG00000166033	ENSG00000166033	0.0473795	0.00017968	31300
rs174546	FADS1	C	eqtl-a-ENSG00000130402	ENSG00000130402	0.0473492	0.000181401	31300
rs174546	FADS1	C	eqtl-a-ENSG00000187118	ENSG00000187118	0.0473012	0.000184018	26225
rs174546	FADS1	C	eqtl-a-ENSG00000153064	ENSG00000153064	0.0472684	0.00018593	31300
rs174546	FADS1	C	eqtl-a-ENSG00000144645	ENSG00000144645	0.0472532	0.000186969	31300
rs174546	FADS1	C	eqtl-a-ENSG00000128383	ENSG00000128383	0.0472128	0.000189361	26225
rs174546	FADS1	C	ukb-b-5238	Fluid intelligence score	-0.0297789	0.000189998	149051
rs174546	FADS1	C	ukb-b-7710	Pulse rate (during blood-pressure measurement)	-0.0277558	0.000189998	39749
rs603424	SCD	G	ukb-b-18799	Treatment/medication code: bendroflumethiazide	-0.00234056	0.000189998	462933
rs603424	SCD	G	eqtl-a-ENSG00000165029	ENSG00000165029	0.0565118	0.000197179	30962
rs174546	FADS1	C	ebi-a-GCST004633	Neutrophil percentage of white cells	0.0139308	0.000197601	171542
rs174546	FADS1	C	met-a-603	1-docosahexaenoylglycerophosphocholine*	0.0135	0.000199802	7350
rs174546	FADS1	C	ukb-b-12301	Treatment/medication code: salbutamol	0.00088127	0.0002	462933
rs174546	FADS1	C	ebi-a-GCST004826	P wave duration	0.3736	0.000203002	37678
rs174546	FADS1	C	eqtl-a-ENSG00000160213	ENSG00000160213	0.0469436	0.000205949	31300
rs174546	FADS1	C	ukb-b-19524	Vitamin B12	-0.0213356	0.00021	64979
rs174546	FADS1	C	ukb-b-2535	Falls in the last year	0.00461934	0.00021	461725
rs174546	FADS1	C	eqtl-a-ENSG00000057704	ENSG00000057704	0.0468312	0.000213398	31300
rs174546	FADS1	C	met-c-959	Phospholipids in chylomicrons and largest VLDL particles	-0.037762	0.000219999	21542
rs174546	FADS1	C	ukb-b-1096	Heel bone mineral density (BMD) (left)	-0.013432	0.000219999	146139
rs603424	SCD	G	ukb-b-1061	Age high blood pressure diagnosed	0.0203895	0.000219999	111148
rs174546	FADS1	C	prot-a-2278	Phosphatidylinositol transfer protein alpha isoform	0.0951	0.000229087	3301
rs174546	FADS1	C	met-a-512	X-11438	-0.015	0.000230701	6658
rs174546	FADS1	C	eqtl-a-ENSG00000166130	ENSG00000166130	0.0465304	0.000234331	31300
rs174546	FADS1	C	ebi-a-GCST005840	Ischemic stroke (large artery atherosclerosis)	0.0813	0.000237001	410484
rs174546	FADS1	C	eqtl-a-ENSG00000111859	ENSG00000111859	0.04649	0.00023729	31260
rs174546	FADS1	C	eqtl-a-ENSG00000136937	ENSG00000136937	0.046447	0.000240469	31300
rs174546	FADS1	C	ukb-b-6991	Seen doctor (GP) for nerves, anxiety, tension or depression	-0.00376379	0.00025	459560
rs174546	FADS1	C	ukb-d-22618_0	Breathing problems improved/stopped away from workplace or on holiday: No	0.00385253	0.000253414	91149
rs174546	FADS1	C	ukb-a-487	Types of physical activity in last 4 weeks: Heavy DIY (eg: weeding lawn mowing carpentry digging)	0.00454691	0.000259245	335599
rs174546	FADS1	C	ukb-b-13354	Whole body fat-free mass	0.00476936	0.000259998	454850
rs3734398	ELOVL2	T	eqtl-a-ENSG00000168939	ENSG00000168939	0.0437961	0.000259998	4677
rs174546	FADS1	C	eqtl-a-ENSG00000007944	ENSG00000007944	0.0461311	0.000265112	31300
rs174546	FADS1	C	ukb-b-14540	Whole body water mass	0.00476621	0.000269998	454888
rs174546	FADS1	C	ukb-b-8428	Forced expiratory volume in 1-second (FEV1), predicted	0.00890691	0.000269998	148653
rs603424	SCD	G	ukb-d-N50	Diagnoses - main ICD10: N50 Other disorders of male genital organs	-0.00081684	0.000271863	361194
rs603424	SCD	G	eqtl-a-ENSG00000172262	ENSG00000172262	0.0552287	0.000274758	30748
rs174546	FADS1	C	ubm-a-871	NODEamps25 0001	-0.0585	0.000275423	7916
rs603424	SCD	G	eqtl-a-ENSG00000105810	ENSG00000105810	-0.0552196	0.00027562	30962
rs603424	SCD	G	eqtl-a-ENSG00000196152	ENSG00000196152	0.0552029	0.000276688	30962
rs174546	FADS1	C	eqtl-a-ENSG00000079263	ENSG00000079263	0.0459681	0.000278631	31300
rs174546	FADS1	C	ukb-b-18994	Miserableness	-0.0039174	0.000280001	454982
rs174546	FADS1	C	eqtl-a-ENSG00000197943	ENSG00000197943	0.0459188	0.000282983	30551
rs174546	FADS1	C	eqtl-a-ENSG00000114270	ENSG00000114270	0.045915	0.000283198	31300
rs3734398	ELOVL2	T	ieu-b-41	bipolar disorder	-0.048697	0.000285897	51710
rs174546	FADS1	C	ukb-a-359	Diastolic blood pressure automated reading	-0.00938521	0.000287733	317756
rs3734398	ELOVL2	T	eqtl-a-ENSG00000107099	ENSG00000107099	-0.0433804	0.00029781	31684
rs603424	SCD	G	ukb-b-11364	Heel bone mineral density (BMD), manual entry	0.0325506	0.000299999	40613
rs174546	FADS1	C	eqtl-a-ENSG00000111335	ENSG00000111335	0.0457053	0.000301967	31300
rs174546	FADS1	C	eqtl-a-ENSG00000155254	ENSG00000155254	-0.0457002	0.00030267	23085
rs603424	SCD	G	met-b-154	CD337 on NK early	0.101631	0.000304691	419
rs603424	SCD	G	ieu-b-29	basophil cell count	0.00983	0.000307999	472599
rs174546	FADS1	C	eqtl-a-ENSG00000196549	ENSG00000196549	0.045637	0.000308333	31300
rs174546	FADS1	C	ukb-b-13764	Long-standing illness, disability or infirmity	0.00372267	0.000309999	451893
rs174546	FADS1	C	ukb-a-234	Forced expiratory volume in 1-second (FEV1) predicted	0.01031	0.000318324	110423
rs174546	FADS1	C	ieu-a-832	Rheumatoid arthritis	0.0618754	0.00032	58284
rs174546	FADS1	C	eqtl-a-ENSG00000131504	ENSG00000131504	0.0455119	0.000320428	31086
rs174546	FADS1	C	eqtl-a-ENSG00000105639	ENSG00000105639	-0.0455094	0.000320671	31300
rs174546	FADS1	C	ukb-d-30130_irnt	Monocyte count	-0.00874298	0.000325252	349856
rs603424	SCD	G	eqtl-a-ENSG00000188185	ENSG00000188185	-0.0545355	0.000328148	5164
rs174546	FADS1	C	ukb-b-16217	Operation code: nasal/sinus/nose surgery	0.00144086	0.000329997	462933
rs603424	SCD	G	eqtl-a-ENSG00000178162	ENSG00000178162	0.0544764	0.000332713	5164
rs603424	SCD	G	eqtl-a-ENSG00000229635	ENSG00000229635	-0.0544369	0.000336302	3831
rs174546	FADS1	C	eqtl-a-ENSG00000120437	ENSG00000120437	-0.0453502	0.000336822	30511
rs174546	FADS1	C	eqtl-a-ENSG00000114978	ENSG00000114978	0.0453287	0.000338634	19818
rs174546	FADS1	C	ukb-b-17409	Trunk fat-free mass	0.00466777	0.000340001	454508
rs603424	SCD	G	ukb-a-360	Systolic blood pressure automated reading	-0.0117477	0.000340636	317754
rs603424	SCD	G	ebi-a-GCST004627	Lymphocyte counts	-0.0170879	0.000344802	171643
rs174546	FADS1	C	ubm-a-560	IDP dMRI TBSS OD Posterior thalamic radiation R	-0.0589	0.000346737	7916
rs174546	FADS1	C	eqtl-a-ENSG00000149269	ENSG00000149269	0.0452339	0.000348618	31300
rs174546	FADS1	C	eqtl-a-ENSG00000178974	ENSG00000178974	0.0451492	0.000357528	31300
rs174546	FADS1	C	ukb-d-30050_irnt	Mean corpuscular haemoglobin	0.00884359	0.000370331	350472
rs174546	FADS1	C	ukb-d-30600_irnt	Albumin	-0.0092093	0.000370612	315268
rs174546	FADS1	C	ubm-a-913	NODEamps100 0022	-0.0551	0.000371535	7916
rs603424	SCD	G	ieu-a-7	Coronary heart disease	-0.040188	0.000376097	184305
rs174546	FADS1	C	ukb-b-12181	Pain type(s) experienced in last month: Headache	0.0031049	0.000379997	461857
rs603424	SCD	G	ukb-a-176	Treatment/medication code: atorvastatin	-0.00197155	0.000380855	337159
rs603424	SCD	G	eqtl-a-ENSG00000269271	ENSG00000269271	-0.0538651	0.000388463	5164
rs174546	FADS1	C	eqtl-a-ENSG00000152689	ENSG00000152689	0.0448497	0.000391417	31300
rs174546	FADS1	C	eqtl-a-ENSG00000113758	ENSG00000113758	0.0448346	0.000392907	31300
rs603424	SCD	G	met-a-520	X-11470	0.0152	0.000393496	6857
rs174546	FADS1	C	eqtl-a-ENSG00000161036	ENSG00000161036	0.0448181	0.000395003	31300
rs3734398	ELOVL2	T	eqtl-a-ENSG00000152944	ENSG00000152944	0.0424614	0.000398924	31684
rs174546	FADS1	C	ukb-d-30200_irnt	Neutrophill percentage	0.00884353	0.000398933	349861
rs174546	FADS1	C	eqtl-a-ENSG00000224397	ENSG00000224397	-0.0447625	0.000401948	5502
rs174546	FADS1	C	ukb-a-7	Time spent driving	0.00812761	0.00040694	224813
rs174546	FADS1	C	eqtl-a-ENSG00000170180	ENSG00000170180	-0.0446968	0.00040994	28533
rs603424	SCD	G	eqtl-a-ENSG00000254718	ENSG00000254718	0.0536421	0.000410251	5164
rs3734398	ELOVL2	T	eqtl-a-ENSG00000105887	ENSG00000105887	-0.0423548	0.000412743	30551
rs174546	FADS1	C	eqtl-a-ENSG00000179041	ENSG00000179041	-0.044645	0.000416188	26225
rs174546	FADS1	C	ukb-d-30680_raw	Calcium	0.00086238	0.000422961	315153
rs174546	FADS1	C	ukb-a-540	Diagnoses - main ICD10: J22 Unspecified acute lower respiratory infection	0.000692048	0.000424561	337199
rs3734398	ELOVL2	T	eqtl-a-ENSG00000164002	ENSG00000164002	-0.0422565	0.000425726	25650
rs174546	FADS1	C	ukb-b-16099	Leg fat-free mass (left)	0.00482838	0.000430002	454805
rs603424	SCD	G	ukb-b-9685	Trunk predicted mass	-0.00571677	0.000430002	454463
rs174546	FADS1	C	eqtl-a-ENSG00000117586	ENSG00000117586	-0.0445313	0.000430903	31086
rs174546	FADS1	C	met-a-691	X-13496	0.0063	0.000431897	7217
rs603424	SCD	G	eqtl-a-ENSG00000092978	ENSG00000092978	-0.0534343	0.000432195	30534
rs174546	FADS1	C	met-c-932	Triglycerides in small VLDL	-0.036115	0.000433002	21558
rs603424	SCD	G	eqtl-a-ENSG00000174672	ENSG00000174672	-0.0534085	0.000435141	30454
rs174546	FADS1	C	ubm-a-1222	NET100 0066	-0.0569	0.000436516	7916
rs174546	FADS1	C	eqtl-a-ENSG00000181220	ENSG00000181220	0.044463	0.00043942	31300
rs174546	FADS1	C	met-c-957	Total lipids in chylomicrons and largest VLDL particles	-0.037403	0.000439997	18960
rs174546	FADS1	C	eqtl-a-ENSG00000052802	ENSG00000052802	-0.0444137	0.000446087	25306
rs174546	FADS1	C	eqtl-a-ENSG00000066136	ENSG00000066136	0.0444112	0.000446087	31300
rs174546	FADS1	C	eqtl-a-ENSG00000164211	ENSG00000164211	-0.0443998	0.000447775	31300
rs174546	FADS1	C	ukb-b-8837	Cancer code, self-reported: basal cell carcinoma	0.000735348	0.000449997	462933
rs174546	FADS1	C	eqtl-a-ENSG00000054793	ENSG00000054793	-0.0443644	0.000452845	26011
rs603424	SCD	G	eqtl-a-ENSG00000136425	ENSG00000136425	0.0532417	0.00045319	30213
rs603424	SCD	G	ieu-b-8	epilepsy, all documented cases	0.0326509	0.000458796	44889
rs3734398	ELOVL2	T	eqtl-a-ENSG00000172465	ENSG00000172465	-0.0419594	0.000467714	9188
rs603424	SCD	G	ubm-a-132	IDP T1 FAST ROIs L amygdala	-0.0562	0.000467735	7916
rs603424	SCD	G	ukb-b-20162	Diagnoses - main ICD10: R33 Retention of urine	0.000643521	0.000470002	463010
rs174546	FADS1	C	eqtl-a-ENSG00000186815	ENSG00000186815	-0.0442166	0.000472999	31300
rs174546	FADS1	C	eqtl-a-ENSG00000169715	ENSG00000169715	0.0441888	0.000476552	26011
rs174546	FADS1	C	ukb-b-12040	Non-cancer illness code, self-reported: deep venous thrombosis (dvt)	0.00106948	0.000479999	462933
rs174546	FADS1	C	ukb-a-443	Blood clot DVT bronchitis emphysema asthma rhinitis eczema allergy diagnosed by doctor: Blood clot in the leg (DVT)	0.00126822	0.000482559	336782
rs174546	FADS1	C	eqtl-a-ENSG00000137843	ENSG00000137843	0.0441344	0.000484105	31300
rs174546	FADS1	C	ukb-b-6848	Ever depressed for a whole week	-0.00662464	0.000490004	149899
rs174546	FADS1	C	ukb-b-11411	Blood clot, DVT, bronchitis, emphysema, asthma, rhinitis, eczema, allergy diagnosed by doctor: Blood clot in the leg (DVT)	0.00107895	0.0005	462013
rs174546	FADS1	C	met-a-360	Gamma-glutamyltyrosine	-0.0061	0.000511906	7037
rs603424	SCD	G	eqtl-a-ENSG00000148154	ENSG00000148154	0.052735	0.000513535	30962
rs174546	FADS1	C	eqtl-a-ENSG00000058091	ENSG00000058091	0.0439183	0.000516214	31086
rs174546	FADS1	C	ukb-b-13184	Types of physical activity in last 4 weeks: Heavy DIY (eg: weeding, lawn mowing, carpentry, digging)	0.0036744	0.000519996	460376
rs174546	FADS1	C	ukb-b-9685	Trunk predicted mass	0.00450757	0.000519996	454463
rs174546	FADS1	C	eqtl-a-ENSG00000122122	ENSG00000122122	0.043869	0.000523564	9188
rs174546	FADS1	C	eqtl-a-ENSG00000101162	ENSG00000101162	-0.0438627	0.000525134	31046
rs603424	SCD	G	eqtl-a-ENSG00000089693	ENSG00000089693	-0.0526197	0.000528664	30962
rs603424	SCD	G	ukb-b-11632	Treatment/medication code: atenolol	-0.00182713	0.000530005	462933
rs174546	FADS1	C	eqtl-a-ENSG00000116729	ENSG00000116729	0.043821	0.000531019	31086
rs603424	SCD	G	ebi-a-GCST90000478	Interleukin-6 levels	-0.21421	0.000532684	982
rs174546	FADS1	C	ieu-a-1004	Age at menopause	0.07	0.000539995	69360
rs174546	FADS1	C	eqtl-a-ENSG00000188822	ENSG00000188822	0.0437578	0.000540978	31300
rs174546	FADS1	C	eqtl-a-ENSG00000155313	ENSG00000155313	0.0437237	0.000546626	31300
rs3734398	ELOVL2	T	ebi-a-GCST90001524	Granulocytic Myeloid-Derived Suppressor Cells Absolute Count	0.1104	0.000548605	1856
rs174546	FADS1	C	eqtl-a-ENSG00000250651	ENSG00000250651	-0.0436858	0.000553159	3831
rs174546	FADS1	C	eqtl-a-ENSG00000247626	ENSG00000247626	-0.0436656	0.000556455	31260
rs174546	FADS1	C	ieu-a-996	Eczema	-0.0657484	0.000560003	34869
rs603424	SCD	G	ukb-b-17409	Trunk fat-free mass	-0.0056282	0.000560003	454508
rs174546	FADS1	C	ukb-a-355	Number of pregnancy terminations	-0.014503	0.000560364	55742
rs174546	FADS1	C	ukb-b-2634	Duration of heavy DIY	0.0198934	0.000569994	182778
rs3734398	ELOVL2	T	ukb-b-19379	Impedance of arm (left)	-0.00490851	0.000569994	454850
rs603424	SCD	G	ieu-b-14	focal epilepsy, documented hippocampal sclerosis	0.006347	0.000569994	30480
rs603424	SCD	G	eqtl-a-ENSG00000244607	ENSG00000244607	-0.0523042	0.000571058	30748
rs174546	FADS1	C	met-a-306	Leucine	-0.0031	0.000572506	7351
rs174546	FADS1	C	eqtl-a-ENSG00000158825	ENSG00000158825	0.0435556	0.000574024	31300
rs603424	SCD	G	ukb-b-20188	Arm fat percentage (left)	0.00689681	0.000580003	454724
rs174546	FADS1	C	met-c-953	Total lipids in very small VLDL	0.036665	0.000581005	19273
rs3734398	ELOVL2	T	ukb-b-19759	Treatment/medication code: quinine	0.0005871	0.000589997	462933
rs174546	FADS1	C	eqtl-a-ENSG00000197535	ENSG00000197535	0.0434305	0.000595621	31300
rs603424	SCD	G	eqtl-a-ENSG00000162302	ENSG00000162302	-0.0521207	0.000596939	30962
rs174546	FADS1	C	ukb-d-30710_irnt	C-reactive protein	0.0086262	0.000597613	343524
rs174546	FADS1	C	eqtl-a-ENSG00000225370	ENSG00000225370	-0.0434153	0.000598715	4677
rs174546	FADS1	C	eqtl-a-ENSG00000259562	ENSG00000259562	-0.0434014	0.000600925	10577
rs174546	FADS1	C	ebi-a-GCST004617	Eosinophil percentage of granulocytes	0.0128785	0.000601105	170536
rs603424	SCD	G	eqtl-a-ENSG00000137842	ENSG00000137842	-0.0520918	0.000601354	30962
rs174546	FADS1	C	ubm-a-2677	volume Right-Cerebellum-Cortex	-0.0411	0.00060256	7916
rs603424	SCD	G	eqtl-a-ENSG00000177105	ENSG00000177105	-0.0520585	0.000606262	30962
rs603424	SCD	G	eqtl-a-ENSG00000099381	ENSG00000099381	-0.0520463	0.000608051	25887
rs174546	FADS1	C	ukb-b-13346	Fractured/broken bones in last 5 years	0.0022196	0.00061	460389
rs603424	SCD	G	ukb-d-30000_irnt	White blood cell (leukocyte) count	-0.0108918	0.000618301	350470
rs174546	FADS1	C	eqtl-a-ENSG00000175727	ENSG00000175727	-0.0432965	0.000619798	14263
rs174546	FADS1	C	eqtl-a-ENSG00000171490	ENSG00000171490	-0.0432826	0.000622544	31300
rs174546	FADS1	C	ubm-a-897	NODEamps100 0006	-0.0555	0.000630957	7916
rs174546	FADS1	C	ubm-a-928	NODEamps100 0037	-0.0536	0.000630957	7916
rs603424	SCD	G	prot-a-3091	Tryptase gamma	-0.1082	0.000630957	3301
rs174546	FADS1	C	eqtl-a-ENSG00000160856	ENSG00000160856	0.0432093	0.000635024	30337
rs174546	FADS1	C	eqtl-a-ENSG00000259081	ENSG00000259081	-0.0431107	0.00065441	4677
rs174546	FADS1	C	met-c-922	Concentration of small HDL particles	-0.035907	0.000658006	19273
rs174546	FADS1	C	ebi-a-GCST003724	Bipolar disorder	-0.0795	0.000663193	34950
rs603424	SCD	G	ukb-b-17848	Heel quantitative ultrasound index (QUI), manual entry	0.0306565	0.000669993	40613
rs603424	SCD	G	ukb-a-310	Taking other prescription medications	-0.00552132	0.000670409	336330
rs174546	FADS1	C	eqtl-a-ENSG00000184106	ENSG00000184106	-0.0430223	0.000670903	26437
rs174546	FADS1	C	ukb-a-65	Non-cancer illness code self-reported: deep venous thrombosis (dvt)	0.00122107	0.000679751	337159
rs174546	FADS1	C	ukb-b-7992	Diastolic blood pressure, automated reading	-0.00740231	0.000680002	436424
rs3734398	ELOVL2	T	eqtl-a-ENSG00000235098	ENSG00000235098	0.04073	0.000683282	19203
rs603424	SCD	G	ebi-a-GCST004608	Granulocyte percentage of myeloid white cells	0.0160879	0.000688304	169545
rs174546	FADS1	C	eqtl-a-ENSG00000106829	ENSG00000106829	0.04293	0.000688795	31086
rs603424	SCD	G	ebi-a-GCST002221	Cholesterol, total	-0.0135	0.000689208	94595
rs603424	SCD	G	ieu-a-301	Total cholesterol	-0.0135	0.000689208	187307
rs174546	FADS1	C	eqtl-a-ENSG00000110934	ENSG00000110934	0.0429262	0.000689303	14263
rs174546	FADS1	C	ukb-b-14598	Intended management of patient (recoded): No overnight hospital stay	0.00369422	0.000690001	455026
rs3734398	ELOVL2	T	ukb-b-20176	Illnesses of mother: Lung cancer	-0.00148487	0.000690001	423258
rs174546	FADS1	C	ubm-a-904	NODEamps100 0013	-0.0527	0.000691831	7916
rs603424	SCD	G	ukb-d-30700_irnt	Creatinine	-0.0087818	0.000699053	344104
rs174546	FADS1	C	eqtl-a-ENSG00000136754	ENSG00000136754	0.0428617	0.000702506	31300
rs174546	FADS1	C	ieu-b-39	diastolic blood pressure	-0.0621	0.000705099	745858
rs174546	FADS1	C	ubm-a-241	IDP dMRI TBSS FA Uncinate fasciculus L	0.0569	0.000707946	7916
rs174546	FADS1	C	eqtl-a-ENSG00000167994	ENSG00000167994	-0.0428251	0.000710755	31300
rs174546	FADS1	C	ukb-b-3798	Fractured bone site(s): Leg	0.000596034	0.000719996	460340
rs603424	SCD	G	ebi-a-GCST004633	Neutrophil percentage of white cells	0.0160027	0.000721606	171542
rs3734398	ELOVL2	T	ukb-d-30880_irnt	Urate	0.006949	0.000726725	343836
rs174546	FADS1	C	ukb-d-20547_1	Activities undertaken to treat depression: Talking therapies, such as psychotherapy, counselling, group therapy or CBT	-0.00596854	0.000729071	117763
rs174546	FADS1	C	ukb-b-2122	Ankle spacing width (left)	0.0109759	0.000729995	146226
rs174546	FADS1	C	eqtl-a-ENSG00000267427	ENSG00000267427	-0.0427278	0.000730685	8269
rs174546	FADS1	C	met-a-659	Gamma-glutamylisoleucine*	-0.0093	0.000734497	5207
rs174546	FADS1	C	eqtl-a-ENSG00000111644	ENSG00000111644	-0.0426873	0.000739231	31300
rs174546	FADS1	C	eqtl-a-ENSG00000129116	ENSG00000129116	-0.0426848	0.000739776	31300
rs603424	SCD	G	eqtl-a-ENSG00000156587	ENSG00000156587	-0.0511968	0.000746243	30962
rs174546	FADS1	C	eqtl-a-ENSG00000254126	ENSG00000254126	0.0426456	0.000747326	5502
rs174546	FADS1	C	eqtl-a-ENSG00000164168	ENSG00000164168	0.0426444	0.000747877	25812
rs3734398	ELOVL2	T	eqtl-a-ENSG00000119688	ENSG00000119688	-0.0404268	0.000749497	31470
rs174546	FADS1	C	ukb-b-19994	Spherical power (right)	0.0156996	0.000749998	99380
rs174546	FADS1	C	ukb-b-7211	Diagnoses - main ICD10: J33.9 Nasal polyp, unspecified	0.000401091	0.000749998	463010
rs174546	FADS1	C	ukb-b-744	Operative procedures - secondary OPCS: Z49.4 Skin of back	0.000756605	0.000749998	463010
rs3734398	ELOVL2	T	ukb-a-522	Diagnoses - main ICD10: D25 Leiomyoma of uterus	0.000932347	0.000750793	337199
rs603424	SCD	G	eqtl-a-ENSG00000107281	ENSG00000107281	-0.0511225	0.000759906	13925
rs3734398	ELOVL2	T	eqtl-a-ENSG00000170846	ENSG00000170846	-0.0403777	0.000761009	22923
rs174546	FADS1	C	eqtl-a-ENSG00000137267	ENSG00000137267	-0.0425799	0.000762114	19309
rs603424	SCD	G	eqtl-a-ENSG00000109572	ENSG00000109572	0.0510967	0.000763765	30962
rs603424	SCD	G	ukb-d-30870_raw	Triglycerides	-0.010773	0.000771898	343992
rs603424	SCD	G	eqtl-a-ENSG00000131686	ENSG00000131686	-0.0510345	0.000776051	30962
rs603424	SCD	G	prot-a-1503	Interleukin-1 receptor-like 2	0.1066	0.000776247	3301
rs174546	FADS1	C	ebi-a-GCST005845	Heart rate increase in response to exercise	0.0206827	0.000779992	54137
rs174546	FADS1	C	ukb-a-448	Medication for cholesterol blood pressure diabetes or take exogenous hormones: Cholesterol lowering medication	0.00390941	0.000780297	180203
rs174546	FADS1	C	eqtl-a-ENSG00000260467	ENSG00000260467	-0.0424725	0.000786213	4994
rs603424	SCD	G	eqtl-a-ENSG00000135677	ENSG00000135677	-0.0509328	0.000794804	30962
rs174546	FADS1	C	eqtl-a-ENSG00000172367	ENSG00000172367	0.042408	0.000799982	31086
rs3734398	ELOVL2	T	ukb-b-12944	Diagnoses - main ICD10: N84.0 Polyp of corpus uteri	0.000754053	0.0008	463010
rs174546	FADS1	C	ukb-b-16866	Treatment/medication code: ibuprofen	0.00241383	0.000819993	462933
rs174546	FADS1	C	eqtl-a-ENSG00000132185	ENSG00000132185	0.0422791	0.000830577	31300
rs174546	FADS1	C	ubm-a-834	IDP dMRI ProbtrackX OD ml l	-0.0552	0.000831764	7916
rs174546	FADS1	C	met-c-891	Phospholipids in large VLDL	-0.03436	0.000831994	21239
rs174546	FADS1	C	ukb-b-7178	Doctor diagnosed hayfever or allergic rhinitis	0.00618167	0.000840001	112583
rs174546	FADS1	C	ieu-b-102	Major depression	-0.0151	0.000855697
rs174546	FADS1	C	ukb-b-19520	Arm fat-free mass (right)	0.00433602	0.000860003	454753
rs174546	FADS1	C	eqtl-a-ENSG00000179218	ENSG00000179218	0.0421426	0.000863475	31300
rs174546	FADS1	C	eqtl-a-ENSG00000266786	ENSG00000266786	0.0421413	0.000863475	3831
rs174546	FADS1	C	eqtl-a-ENSG00000160180	ENSG00000160180	0.0421325	0.000865346	31300
rs174546	FADS1	C	eqtl-a-ENSG00000230191	ENSG00000230191	0.042135	0.000865346	4339
rs603424	SCD	G	eqtl-a-ENSG00000163694	ENSG00000163694	-0.0505566	0.00086908	25474
rs174546	FADS1	C	ukb-d-30180_irnt	Lymphocyte percentage	-0.0082246	0.000873373	349861
rs174546	FADS1	C	ukb-a-274	Leg fat percentage (right)	-0.00538186	0.000876294	331296
rs3734398	ELOVL2	T	eqtl-a-ENSG00000140009	ENSG00000140009	0.0398756	0.000884199	31470
rs174546	FADS1	C	eqtl-a-ENSG00000135114	ENSG00000135114	0.0420453	0.00088736	31300
rs3734398	ELOVL2	T	eqtl-a-ENSG00000184988	ENSG00000184988	-0.03986	0.000888648	25432
rs3734398	ELOVL2	T	eqtl-a-ENSG00000113580	ENSG00000113580	-0.0398564	0.000889918	31684
rs174546	FADS1	C	prot-a-2399	PH and SEC7 domain-containing protein 2	0.0858	0.000891251	3301
rs174546	FADS1	C	ubm-a-1811	NET100 0655	0.0553	0.000891251	7916
rs174546	FADS1	C	eqtl-a-ENSG00000143878	ENSG00000143878	0.0420212	0.0008931	31300
rs603424	SCD	G	ukb-a-22	Number of self-reported non-cancer illnesses	-0.00889075	0.000894232	337159
rs603424	SCD	G	eqtl-a-ENSG00000156304	ENSG00000156304	0.0504125	0.000898235	24968
rs174546	FADS1	C	eqtl-a-ENSG00000257511	ENSG00000257511	-0.0419391	0.000915124	5502
rs174546	FADS1	C	eqtl-a-ENSG00000267060	ENSG00000267060	-0.0418986	0.000925657	7444
rs603424	SCD	G	eqtl-a-ENSG00000179041	ENSG00000179041	-0.0502851	0.000926979	25887
rs174546	FADS1	C	met-c-858	Free cholesterol	0.041662	0.000928004	13497
rs603424	SCD	G	eqtl-a-ENSG00000144909	ENSG00000144909	-0.050232	0.000938318	30962
rs174546	FADS1	C	eqtl-a-ENSG00000148634	ENSG00000148634	0.0418279	0.00094367	31086
rs3734398	ELOVL2	T	eqtl-a-ENSG00000125875	ENSG00000125875	-0.0396383	0.000949752	31086
rs174546	FADS1	C	ubm-a-1830	NET100 0674	-0.0548	0.000954993	7916
rs174546	FADS1	C	eqtl-a-ENSG00000159339	ENSG00000159339	0.0417823	0.000955873	31300
rs174546	FADS1	C	eqtl-a-ENSG00000137563	ENSG00000137563	0.0417773	0.00095726	31086
rs3734398	ELOVL2	T	ieu-a-801	Bipolar disorder	-0.0774239	0.000976697	16731
rs174546	FADS1	C	eqtl-a-ENSG00000012124	ENSG00000012124	0.0417027	0.000977935	31300
rs174546	FADS1	C	eqtl-a-ENSG00000167264	ENSG00000167264	0.0417015	0.000977935	23458
rs174546	FADS1	C	prot-c-2962_50_2	PTHrP	-0.1568	0.00097931	996
rs174546	FADS1	C	ukb-b-15378	Had other major operations	-0.00460904	0.001	248845
rs174546	FADS1	C	ukb-b-3549	3mm strong meridian angle (left)	-0.0155639	0.001	95998
rs603424	SCD	G	ukb-b-14649	Invitation to physical activity study, acceptance	0.00644073	0.001	221015
rs603424	SCD	G	ukb-b-15748	Diagnoses - secondary ICD10: Z95.5 Presence of coronary angioplasty implant and graft	-0.000803406	0.001	463010
rs174546	FADS1	C	met-c-960	Triglycerides in chylomicrons and largest VLDL particles	-0.033515	0.001003	21540
rs174546	FADS1	C	eqtl-a-ENSG00000204439	ENSG00000204439	0.0416003	0.00100614	14263
rs174546	FADS1	C	eqtl-a-ENSG00000264878	ENSG00000264878	-0.04157	0.0010155	3831
rs174546	FADS1	C	eqtl-a-ENSG00000160284	ENSG00000160284	-0.041551	0.00102054	25306
rs174546	FADS1	C	eqtl-a-ENSG00000131401	ENSG00000131401	-0.0415435	0.00102273	26011
rs603424	SCD	G	eqtl-a-ENSG00000143774	ENSG00000143774	0.0498466	0.00102636	13925
rs174546	FADS1	C	eqtl-a-ENSG00000093217	ENSG00000093217	-0.0414537	0.00104916	31260
rs603424	SCD	G	eqtl-a-ENSG00000230641	ENSG00000230641	0.0497419	0.00105213	4973
rs603424	SCD	G	eqtl-a-ENSG00000140319	ENSG00000140319	0.0497268	0.00105512	22707
rs174546	FADS1	C	ubm-a-881	NODEamps25 0011	-0.0522	0.00107152	7916
rs603424	SCD	G	prot-a-86	Junctional adhesion molecule-like	0.1036	0.00107152	3301
rs174546	FADS1	C	ukb-a-330	Number of unsuccessful stop-smoking attempts	0.0139741	0.00107488	75135
rs3734398	ELOVL2	T	eqtl-a-ENSG00000009844	ENSG00000009844	-0.0392093	0.00107852	31470
rs174546	FADS1	C	prot-c-2843_13_2	SPINT2	-0.156	0.00108201	996
rs174546	FADS1	C	eqtl-a-ENSG00000164008	ENSG00000164008	-0.0413324	0.0010854	31300
rs174546	FADS1	C	eqtl-a-ENSG00000260132	ENSG00000260132	0.0413172	0.00108923	3831
rs174546	FADS1	C	eqtl-a-ENSG00000161980	ENSG00000161980	0.0412995	0.00109464	26225
rs174546	FADS1	C	ukb-b-11085	Medication for pain relief, constipation, heartburn: None of the above	-0.00354212	0.00109999	457547
rs174546	FADS1	C	ukb-b-15074	Operative procedures - main OPCS: C12.4 Curettage of lesion of eyelid	0.000403975	0.00109999	463010
rs174546	FADS1	C	ukb-b-17836	Treatment/medication code: seretide 50 evohaler	0.000770009	0.00109999	462933
rs174546	FADS1	C	ukb-b-19456	Illnesses of father: High blood pressure	0.0032	0.00109999	402899
rs174546	FADS1	C	ukb-b-8888	Medication for pain relief, constipation, heartburn: Ibuprofen (e.g. Nurofen)	0.00255144	0.00109999	457547
rs3734398	ELOVL2	T	ukb-b-8846	Methods of admission to hospital (recoded): Elective admission: Booked	0.00316158	0.00109999	462717
rs603424	SCD	G	ukb-b-9263	Operation code: inguinal/femoral hernia repair	-0.00158778	0.00109999	462933
rs3734398	ELOVL2	T	eqtl-a-ENSG00000172893	ENSG00000172893	-0.0391361	0.00110162	31430
rs3734398	ELOVL2	T	ieu-a-980	Femoral neck bone mineral density	0.0253	0.00110701	49988
rs603424	SCD	G	ebi-a-GCST005581	Primary biliary cirrhosis	0.137081	0.00111401	11375
rs174546	FADS1	C	ukb-a-493	Mineral and other dietary supplements: None of the above	-0.00412333	0.00111504	336314
rs603424	SCD	G	finn-a-M13_HALLUXRIGIDUS	Hallux rigidus	-0.2412	0.00111599
rs3734398	ELOVL2	T	eqtl-a-ENSG00000100726	ENSG00000100726	0.0390702	0.00112279	26207
rs3734398	ELOVL2	T	eqtl-a-ENSG00000140395	ENSG00000140395	0.0390666	0.0011236	26609
rs174546	FADS1	C	eqtl-a-ENSG00000168040	ENSG00000168040	0.0411946	0.00112676	31300
rs174546	FADS1	C	ukb-a-459	Vitamin and mineral supplements: None of the above	-0.00384788	0.00114665	335591
rs174546	FADS1	C	met-a-738	N-Butyl Oleate	0.0101	0.001158	4317
rs603424	SCD	G	eqtl-a-ENSG00000160888	ENSG00000160888	-0.0493156	0.0011622	13925
rs174546	FADS1	C	eqtl-a-ENSG00000133106	ENSG00000133106	0.0410631	0.00116958	30551
rs603424	SCD	G	eqtl-a-ENSG00000177989	ENSG00000177989	-0.0492868	0.00117039	25474
rs174546	FADS1	C	prot-a-2093	Nuclear receptor-binding protein	0.0838	0.0011749	3301
rs603424	SCD	G	ubm-a-2981	a2009s lh G oc-temp med-Parahip thickness	-0.0658	0.0011749	7916
rs603424	SCD	G	eqtl-a-ENSG00000164620	ENSG00000164620	-0.049264	0.00117617	13925
rs174546	FADS1	C	eqtl-a-ENSG00000100106	ENSG00000100106	0.0410151	0.00118528	31300
rs174546	FADS1	C	eqtl-a-ENSG00000184613	ENSG00000184613	-0.0410176	0.00118528	31300
rs603424	SCD	G	eqtl-a-ENSG00000105993	ENSG00000105993	0.0491821	0.00119782	30962
rs174546	FADS1	C	ukb-b-671	Interpolated Year when operation took place	0.00797184	0.0012	364083
rs174546	FADS1	C	ukb-b-8348	Diagnoses - secondary ICD10: K62.1 Rectal polyp	0.000445942	0.0012	463010
rs603424	SCD	G	ukb-b-12854	Arm fat percentage (right)	0.0065088	0.0012	454789
rs603424	SCD	G	ukb-b-19520	Arm fat-free mass (right)	-0.00527029	0.0012	454753
rs603424	SCD	G	ukb-b-8072	Diagnoses - secondary ICD10: N40 Hyperplasia of prostate	0.000827423	0.0012	463010
rs3734398	ELOVL2	T	eqtl-a-ENSG00000268015	ENSG00000268015	-0.0388389	0.00120202	20824
rs603424	SCD	G	prot-a-2182	Poly [ADP-ribose] polymerase 1	-0.1025	0.00120226	3301
rs174546	FADS1	C	ukb-d-20499	Ever sought or received professional help for mental distress	-0.00671186	0.00121155	117677
rs174546	FADS1	C	eqtl-a-ENSG00000236991	ENSG00000236991	-0.0408647	0.00123618	4360
rs603424	SCD	G	met-a-681	Oleoylcarnitine	0.014	0.001237	7263
rs174546	FADS1	C	eqtl-a-ENSG00000188785	ENSG00000188785	-0.0408558	0.00123965	31300
rs174546	FADS1	C	eqtl-a-ENSG00000023445	ENSG00000023445	0.0408407	0.00124311	31300
rs603424	SCD	G	ebi-a-GCST004630	Mean corpuscular hemoglobin	0.0151625	0.001244	172332
rs3734398	ELOVL2	T	eqtl-a-ENSG00000108107	ENSG00000108107	-0.0386999	0.00125271	31684
rs603424	SCD	G	eqtl-a-ENSG00000099194	ENSG00000099194	0.0489773	0.00125534	30962
rs3734398	ELOVL2	T	ubm-a-1698	NET100 0542	-0.051	0.00125893	7916
rs174546	FADS1	C	ukb-d-I9_VTE	Venous thromboembolism	0.00089578	0.00126742	361194
rs174546	FADS1	C	eqtl-a-ENSG00000196664	ENSG00000196664	0.0407471	0.00127565	9188
rs174546	FADS1	C	ebi-a-GCST90001544	Effector Memory CD4+ T cell %T cell	0.08815	0.00128	3427
rs174546	FADS1	C	ukb-a-19	Exposure to tobacco smoke at home	0.003314	0.00128035	305723
rs603424	SCD	G	ebi-a-GCST008044	Systolic blood pressure	-0.5307	0.00128742	782
rs174546	FADS1	C	ubm-a-1233	NET100 0077	-0.0534	0.00128825	7916
rs174546	FADS1	C	ubm-a-240	IDP dMRI TBSS FA Uncinate fasciculus R	0.0538	0.00128825	7916
rs174546	FADS1	C	ubm-a-937	NODEamps100 0046	-0.0495	0.00128825	7916
rs174546	FADS1	C	ebi-a-GCST004632	Lymphocyte percentage of white cells	-0.0120257	0.00129	171748
rs3734398	ELOVL2	T	eqtl-a-ENSG00000228439	ENSG00000228439	0.0385621	0.00130263	5502
rs174546	FADS1	C	eqtl-a-ENSG00000185245	ENSG00000185245	-0.04067	0.00130446	31300
rs174546	FADS1	C	eqtl-a-ENSG00000138722	ENSG00000138722	-0.040665	0.00130626	31300
rs3734398	ELOVL2	T	eqtl-a-ENSG00000204209	ENSG00000204209	-0.0385465	0.00130991	14263
rs3734398	ELOVL2	T	ukb-d-30700_irnt	Creatinine	0.0062934	0.00132471	344104
rs174546	FADS1	C	eqtl-a-ENSG00000113088	ENSG00000113088	0.0405879	0.00133383	31300
rs174546	FADS1	C	eqtl-a-ENSG00000117281	ENSG00000117281	0.040579	0.0013366	14263
rs174546	FADS1	C	eqtl-a-ENSG00000168765	ENSG00000168765	-0.0405714	0.00134032	26011
rs174546	FADS1	C	eqtl-a-ENSG00000175137	ENSG00000175137	0.0405664	0.00134128	31300
rs174546	FADS1	C	eqtl-a-ENSG00000230295	ENSG00000230295	-0.0405563	0.00134595	4656
rs3734398	ELOVL2	T	eqtl-a-ENSG00000244480	ENSG00000244480	0.0384482	0.00134688	5502
rs603424	SCD	G	eqtl-a-ENSG00000101421	ENSG00000101421	-0.0486526	0.00135344	30962
rs603424	SCD	G	eqtl-a-ENSG00000231747	ENSG00000231747	0.0486283	0.00136003	4339
rs603424	SCD	G	eqtl-a-ENSG00000237296	ENSG00000237296	-0.0486056	0.00136858	5164
rs603424	SCD	G	eqtl-a-ENSG00000177106	ENSG00000177106	-0.0485965	0.00137142	30534
rs174546	FADS1	C	met-a-742	Succinylcarnitine	-0.006	0.001385	6552
rs603424	SCD	G	met-c-844	Ratio of bisallylic groups to double bonds	-0.059117	0.00139101	13524
rs603424	SCD	G	ukb-b-11740	Medication for cholesterol, blood pressure or diabetes: Cholesterol lowering medication	-0.00547408	0.00140001	209638
rs603424	SCD	G	prot-c-3488_64_2	Catalase	-0.1699	0.00140101	997
rs174546	FADS1	C	met-c-951	Phospholipids in very large VLDL	-0.032875	0.00141299	21237
rs3734398	ELOVL2	T	eqtl-a-ENSG00000154127	ENSG00000154127	-0.0382673	0.00141978	26196
rs3734398	ELOVL2	T	eqtl-a-ENSG00000007350	ENSG00000007350	-0.0382625	0.00142174	9188
rs603424	SCD	G	ukb-d-I9_IHD	Ischaemic heart disease, wide definition	-0.00229222	0.00142426	361194
rs3734398	ELOVL2	T	met-a-306	Leucine	0.0028	0.00142498	7351
rs603424	SCD	G	eqtl-a-ENSG00000080947	ENSG00000080947	0.048422	0.00142567	17632
rs603424	SCD	G	eqtl-a-ENSG00000102096	ENSG00000102096	-0.0483734	0.00144354	8850
rs174546	FADS1	C	ubm-a-887	NODEamps25 0017	-0.05	0.00144544	7916
rs3734398	ELOVL2	T	ebi-a-GCST90001914	CD45 on lymphocyte	0.086	0.00144901	3113
rs174546	FADS1	C	eqtl-a-ENSG00000172927	ENSG00000172927	-0.0402541	0.0014616	31086
rs3734398	ELOVL2	T	eqtl-a-ENSG00000178104	ENSG00000178104	0.0381378	0.00147275	31470
rs603424	SCD	G	eqtl-a-ENSG00000188897	ENSG00000188897	-0.0482521	0.00148296	22161
rs174546	FADS1	C	ukb-a-409	Transport type for commuting to job workplace: Car/motor vehicle	0.00443315	0.00148689	177550
rs174546	FADS1	C	eqtl-a-ENSG00000196531	ENSG00000196531	-0.0401669	0.00149734	14263
rs174546	FADS1	C	eqtl-a-ENSG00000166444	ENSG00000166444	0.0401606	0.00149837	31300
rs174546	FADS1	C	ukb-b-10248	Type of cancer: ICD10: C44.3 Skin of other and unspecified parts of face	0.000788001	0.0015	463010
rs174546	FADS1	C	ukb-b-16446	Basal metabolic rate	0.00437606	0.0015	454874
rs3734398	ELOVL2	T	ukb-b-11780	Operative procedures - secondary OPCS: Q18.9 Unspecified diagnostic endoscopic examination of uterus	0.000735736	0.0015	463010
rs174546	FADS1	C	ebi-a-GCST004631	Basophil percentage of white cells	-0.0115566	0.00151001	171996
rs174546	FADS1	C	eqtl-a-ENSG00000178105	ENSG00000178105	-0.0401025	0.00152335	31300
rs603424	SCD	G	eqtl-a-ENSG00000182318	ENSG00000182318	0.048117	0.00152859	30213
rs3734398	ELOVL2	T	ebi-a-GCST90001529	CD66b++ myeloid cell Absolute Count	0.1062	0.00154198	1858
rs174546	FADS1	C	ubm-a-883	NODEamps25 0013	-0.0516	0.00154882	7916
rs603424	SCD	G	ubm-a-2901	a2009s rh S circular insula sup area	0.0523	0.00154882	7916
rs603424	SCD	G	ebi-a-GCST004628	Immature fraction of reticulocytes	0.014895	0.00155901	170548
rs174546	FADS1	C	ieu-a-966	Lung cancer	0.0606549	0.00156401	27209
rs174546	FADS1	C	eqtl-a-ENSG00000162881	ENSG00000162881	0.0399874	0.00157119	31300
rs174546	FADS1	C	eqtl-a-ENSG00000041353	ENSG00000041353	-0.0399723	0.00157877	30872
rs174546	FADS1	C	met-c-909	Total cholesterol in medium VLDL	-0.03231	0.00159901	21551
rs603424	SCD	G	ukb-b-1209	Number of live births	0.0137546	0.0016	250782
rs603424	SCD	G	ukb-b-7278	Operative procedures - main OPCS: T20.2 Primary repair of inguinal hernia using insert of prosthetic material	-0.00129282	0.0016	463010
rs603424	SCD	G	eqtl-a-ENSG00000146677	ENSG00000146677	0.0479076	0.00160277	5164
rs603424	SCD	G	eqtl-a-ENSG00000239636	ENSG00000239636	-0.0479076	0.00160387	5164
rs174546	FADS1	C	eqtl-a-ENSG00000096070	ENSG00000096070	0.0399002	0.00160827	26225
rs174546	FADS1	C	eqtl-a-ENSG00000143799	ENSG00000143799	0.0398737	0.00162047	31300
rs603424	SCD	G	ukb-a-246	Seen doctor (GP) for nerves anxiety tension or depression	-0.00481823	0.00162555	335108
rs174546	FADS1	C	ebi-a-GCST005843	Ischemic stroke	0.0292	0.001637	440328
rs603424	SCD	G	finn-a-KRA_PSY_HYPERKIN	Hyperkinetic disorders	0.425	0.00164199
rs174546	FADS1	C	eqtl-a-ENSG00000136942	ENSG00000136942	-0.0398244	0.00164278	11496
rs174546	FADS1	C	eqtl-a-ENSG00000122359	ENSG00000122359	0.0398206	0.00164392	31300
rs174546	FADS1	C	eqtl-a-ENSG00000177628	ENSG00000177628	0.039813	0.00164729	14263
rs3734398	ELOVL2	T	eqtl-a-ENSG00000131203	ENSG00000131203	-0.0377471	0.00164843	26196
rs603424	SCD	G	ebi-a-GCST005902	Depression (broad)	-0.004922	0.00165196	322580
rs174546	FADS1	C	prot-a-2760	Sodium-coupled monocarboxylate transporter 1	0.0812	0.00165959	3301
rs174546	FADS1	C	ubm-a-884	NODEamps25 0014	-0.0499	0.00165959	7916
rs603424	SCD	G	ebi-a-GCST90001405	Plasma Blast-Plasma Cell Absolute Count	-0.07861	0.001662	3657
rs3734398	ELOVL2	T	eqtl-a-ENSG00000162129	ENSG00000162129	0.0377064	0.00166656	31684
rs174546	FADS1	C	eqtl-a-ENSG00000170017	ENSG00000170017	0.0397624	0.00166998	31300
rs174546	FADS1	C	eqtl-a-ENSG00000171954	ENSG00000171954	0.0397624	0.00166998	31300
rs603424	SCD	G	ukb-a-285	Arm predicted mass (right)	-0.00632171	0.00167421	331216
rs174546	FADS1	C	eqtl-a-ENSG00000172005	ENSG00000172005	-0.0397561	0.00167456	31086
rs174546	FADS1	C	eqtl-a-ENSG00000182952	ENSG00000182952	0.0397523	0.00167456	14263
rs174546	FADS1	C	eqtl-a-ENSG00000120868	ENSG00000120868	0.0397447	0.00167799	31300
rs174546	FADS1	C	eqtl-a-ENSG00000148481	ENSG00000148481	0.0397397	0.00168027	30551
rs603424	SCD	G	eqtl-a-ENSG00000113368	ENSG00000113368	-0.0476634	0.00169524	13925
rs174546	FADS1	C	eqtl-a-ENSG00000260916	ENSG00000260916	0.0396992	0.00169871	31300
rs174546	FADS1	C	ukb-b-16886	Types of transport used (excluding work): Car/motor vehicle	0.00279172	0.0017	460491
rs174546	FADS1	C	ukb-b-4080	Ankle spacing width	0.00748173	0.0017	265753
rs3734398	ELOVL2	T	ukb-b-8024	PCT where patients GP was registered: BIRKENHEAD AND WALLASEY PCT	-0.000393093	0.0017	463010
rs603424	SCD	G	ukb-b-12651	Diagnoses - secondary ICD10: E78.0 Pure hypercholesterolaemia	-0.00184521	0.0017	463010
rs3734398	ELOVL2	T	eqtl-a-ENSG00000183864	ENSG00000183864	-0.0376105	0.00171388	14263
rs603424	SCD	G	eqtl-a-ENSG00000253522	ENSG00000253522	0.0476103	0.00171388	21773
rs174546	FADS1	C	ebi-a-GCST001791	Urate levels	-0.019	0.0017151	110347
rs174546	FADS1	C	eqtl-a-ENSG00000197476	ENSG00000197476	0.0396512	0.00172088	4339
rs174546	FADS1	C	eqtl-a-ENSG00000205664	ENSG00000205664	-0.039655	0.00172088	5502
rs603424	SCD	G	eqtl-a-ENSG00000106853	ENSG00000106853	-0.0475951	0.00172088	30748
rs174546	FADS1	C	eqtl-a-ENSG00000148426	ENSG00000148426	-0.0396449	0.0017256	25266
rs603424	SCD	G	eqtl-a-ENSG00000228506	ENSG00000228506	-0.0475769	0.00172795	5164
rs603424	SCD	G	eqtl-a-ENSG00000255521	ENSG00000255521	-0.0475769	0.00172795	4339
rs174546	FADS1	C	eqtl-a-ENSG00000106537	ENSG00000106537	0.0396183	0.0017362	31260
rs603424	SCD	G	eqtl-a-ENSG00000164253	ENSG00000164253	-0.0475541	0.0017362	25887
rs603424	SCD	G	eqtl-a-ENSG00000158825	ENSG00000158825	-0.0475192	0.00175045	30962
rs174546	FADS1	C	eqtl-a-ENSG00000152270	ENSG00000152270	-0.0395235	0.00178168	31300
rs603424	SCD	G	eqtl-a-ENSG00000107566	ENSG00000107566	0.047413	0.00179139	30962
rs174546	FADS1	C	eqtl-a-ENSG00000040341	ENSG00000040341	0.0394932	0.00179506	31300
rs603424	SCD	G	eqtl-a-ENSG00000185347	ENSG00000185347	-0.0473978	0.00179871	30962
rs174546	FADS1	C	ukb-b-4094	Length of mobile phone use	0.00933568	0.00179999	456972
rs174546	FADS1	C	eqtl-a-ENSG00000196704	ENSG00000196704	0.0394704	0.00180605	9188
rs174546	FADS1	C	eqtl-a-ENSG00000117601	ENSG00000117601	0.0394704	0.0018073	30475
rs174546	FADS1	C	eqtl-a-ENSG00000189159	ENSG00000189159	0.0394502	0.00181589	31086
rs174546	FADS1	C	eqtl-a-ENSG00000157445	ENSG00000157445	-0.0394451	0.00181958	31300
rs3734398	ELOVL2	T	met-a-612	X-12450	0.009	0.00182201	6004
rs603424	SCD	G	ukb-d-30190_irnt	Monocyte percentage	-0.00962488	0.00183071	349861
rs174546	FADS1	C	eqtl-a-ENSG00000162367	ENSG00000162367	-0.0394034	0.00184069	31300
rs174546	FADS1	C	eqtl-a-ENSG00000103266	ENSG00000103266	0.0393971	0.00184196	14263
rs174546	FADS1	C	met-a-614	X-12465	-0.0157	0.001842	5534
rs603424	SCD	G	met-a-483	Docosapentaenoate (n3 DPA; 22:5n3)	-0.0132	0.00184302	7373
rs174546	FADS1	C	eqtl-a-ENSG00000231841	ENSG00000231841	-0.0393984	0.00184319	24458
rs603424	SCD	G	prot-c-4929_55_1	SHBG	-0.1509	0.00184901	997
rs603424	SCD	G	prot-a-816	ATP-dependent RNA helicase DHX8	-0.0985	0.00186209	3301
rs603424	SCD	G	ubm-a-2312	NET100 1156	0.0653	0.00186209	7916
rs174546	FADS1	C	eqtl-a-ENSG00000184451	ENSG00000184451	-0.0393503	0.00186707	31300
rs3734398	ELOVL2	T	eqtl-a-ENSG00000213160	ENSG00000213160	-0.0373001	0.00187085	23628
rs3734398	ELOVL2	T	eqtl-a-ENSG00000234964	ENSG00000234964	0.0372953	0.00187215	4677
rs174546	FADS1	C	eqtl-a-ENSG00000165682	ENSG00000165682	-0.0393263	0.00187975	31300
rs174546	FADS1	C	eqtl-a-ENSG00000174173	ENSG00000174173	0.0393187	0.00188231	25306
rs603424	SCD	G	eqtl-a-ENSG00000157540	ENSG00000157540	-0.0471915	0.00188356	30748
rs3734398	ELOVL2	T	eqtl-a-ENSG00000171135	ENSG00000171135	-0.0372641	0.00188995	26410
rs174546	FADS1	C	ukb-b-16698	Arm predicted mass (right)	0.00401909	0.00189998	454746
rs174546	FADS1	C	ukb-b-2084	Number of correct matches in round	-0.00420271	0.00189998	462302
rs174546	FADS1	C	ukb-b-4655	Frequency of walking for pleasure in last 4 weeks	0.0120051	0.00189998	328320
rs174546	FADS1	C	eqtl-a-ENSG00000252577	ENSG00000252577	-0.0392644	0.00191051	19066
rs174546	FADS1	C	eqtl-a-ENSG00000240505	ENSG00000240505	0.0392403	0.00192088	31300
rs603424	SCD	G	eqtl-a-ENSG00000144655	ENSG00000144655	-0.0470944	0.00192478	30962
rs3734398	ELOVL2	T	eqtl-a-ENSG00000162997	ENSG00000162997	0.0371515	0.00195097	23628
rs174546	FADS1	C	ebi-a-GCST90001543	Effector Memory CD4+ T cell %CD4+ T cell	0.08665	0.00195101	3427
rs174546	FADS1	C	ukb-d-L72	Diagnoses - main ICD10: L72 Follicular cysts of skin and subcutaneous tissue	0.00103776	0.00195682	361194
rs174546	FADS1	C	eqtl-a-ENSG00000121552	ENSG00000121552	0.0391658	0.0019602	31300
rs174546	FADS1	C	met-a-697	2-methylbutyroylcarnitine	-0.008	0.00196101	7007
rs603424	SCD	G	eqtl-a-ENSG00000230191	ENSG00000230191	-0.0469912	0.00196947	4339
rs174546	FADS1	C	eqtl-a-ENSG00000172936	ENSG00000172936	0.039143	0.0019721	31300
rs174546	FADS1	C	eqtl-a-ENSG00000073910	ENSG00000073910	0.0391405	0.00197342	31300
rs174546	FADS1	C	eqtl-a-ENSG00000143178	ENSG00000143178	0.0391329	0.00197742	31086
rs603424	SCD	G	eqtl-a-ENSG00000198853	ENSG00000198853	-0.04697	0.00197879	25887
rs603424	SCD	G	ieu-a-798	Myocardial infarction	-0.0384197	0.00198523	171875
rs3734398	ELOVL2	T	eqtl-a-ENSG00000064012	ENSG00000064012	0.0370688	0.00199618	31470
rs174546	FADS1	C	ukb-b-10810	Operative procedures - main OPCS: S06.5 Excision of lesion of skin of head or neck NEC	0.00100138	0.002	463010
rs174546	FADS1	C	ukb-b-1215	PCT where patients GP was registered: EREWASH PCT	0.000364901	0.002	463010
rs603424	SCD	G	ieu-a-51	Hip circumference	0.019	0.002	121589
rs174546	FADS1	C	eqtl-a-ENSG00000033122	ENSG00000033122	-0.0390811	0.00200563	18578
rs603424	SCD	G	eqtl-a-ENSG00000183283	ENSG00000183283	-0.0468804	0.00201916	30962
rs174546	FADS1	C	ubm-a-886	NODEamps25 0016	-0.0479	0.00204174	7916
rs603424	SCD	G	prot-a-2557	Ribonuclease K6	0.0978	0.00204174	3301
rs174546	FADS1	C	ukb-d-22650_1	Night shifts worked: Shift pattern was worked for whole of job	0.00625644	0.0020489	25697
rs603424	SCD	G	eqtl-a-ENSG00000229512	ENSG00000229512	0.046797	0.00205475	5164
rs174546	FADS1	C	eqtl-a-ENSG00000246174	ENSG00000246174	0.0389837	0.00205755	8269
rs3734398	ELOVL2	T	eqtl-a-ENSG00000136999	ENSG00000136999	-0.0369633	0.00205755	31684
rs174546	FADS1	C	eqtl-a-ENSG00000253755	ENSG00000253755	0.0389622	0.00207	5502
rs174546	FADS1	C	ukb-a-35	Comparative height size at age 10	0.00536986	0.00207429	332021
rs174546	FADS1	C	eqtl-a-ENSG00000243015	ENSG00000243015	-0.0389521	0.00207558	5164
rs603424	SCD	G	ubm-a-133	IDP T1 FAST ROIs R amygdala	-0.0483	0.0020893	7916
rs3734398	ELOVL2	T	ukb-d-30000_irnt	White blood cell (leukocyte) count	-0.00740515	0.00209127	350470
rs174546	FADS1	C	ukb-b-10857	Willing to attempt cognitive tests	0.000785314	0.0021	462293
rs174546	FADS1	C	ukb-b-19041	Type of cancer: ICD10: C50.9 Breast, unspecified	-0.000769887	0.0021	463010
rs603424	SCD	G	ukb-b-12095	Treatment/medication code: lisinopril	-0.00137798	0.0021	462933
rs603424	SCD	G	ukb-b-16240	Operative procedures - main OPCS: W40.1 Primary total prosthetic replacement of knee joint using cement	-0.000885553	0.0021	463010
rs3734398	ELOVL2	T	met-a-529	X-11530	-0.0135	0.002121	6967
rs603424	SCD	G	eqtl-a-ENSG00000263002	ENSG00000263002	0.0466422	0.00212628	30748
rs174546	FADS1	C	prot-a-923	Eukaryotic translation initiation factor 4E type 2	0.0792	0.00213796	3301
rs3734398	ELOVL2	T	ubm-a-2366	NET100 1210	0.0486	0.00213796	7916
rs603424	SCD	G	prot-c-4542_24_2	Clusterin	-0.1708	0.00213801	997
rs603424	SCD	G	eqtl-a-ENSG00000174579	ENSG00000174579	-0.0466104	0.002142	25474
rs174546	FADS1	C	eqtl-a-ENSG00000244361	ENSG00000244361	-0.0388206	0.00214922	4677
rs603424	SCD	G	eqtl-a-ENSG00000090554	ENSG00000090554	-0.0465982	0.00214922	30748
rs174546	FADS1	C	eqtl-a-ENSG00000144677	ENSG00000144677	-0.0388017	0.00216073	31300
rs3734398	ELOVL2	T	eqtl-a-ENSG00000224652	ENSG00000224652	0.0367835	0.00216217	24865
rs603424	SCD	G	eqtl-a-ENSG00000170248	ENSG00000170248	-0.0465193	0.00218545	30922
rs3734398	ELOVL2	T	eqtl-a-ENSG00000158528	ENSG00000158528	-0.0367416	0.00218983	26395
rs603424	SCD	G	eqtl-a-ENSG00000164136	ENSG00000164136	-0.0465057	0.00219275	30962
rs174546	FADS1	C	ukb-b-11348	Bread intake	-0.00641081	0.00219999	452236
rs174546	FADS1	C	eqtl-a-ENSG00000168884	ENSG00000168884	0.0387258	0.00220303	14263
rs174546	FADS1	C	eqtl-a-ENSG00000166575	ENSG00000166575	-0.0387144	0.00221187	31300
rs174546	FADS1	C	eqtl-a-ENSG00000166813	ENSG00000166813	0.0387107	0.00221187	30551
rs3734398	ELOVL2	T	met-a-673	X-13069	0.0126	0.00221299	6381
rs174546	FADS1	C	eqtl-a-ENSG00000013275	ENSG00000013275	0.0386753	0.00223265	31260
rs603424	SCD	G	ebi-a-GCST004607	Plateletcrit	0.0148082	0.002238	164339
rs174546	FADS1	C	ubm-a-2163	NET100 1007	-0.0505	0.00223872	7916
rs174546	FADS1	C	ubm-a-2496	NET100 1340	-0.0505	0.00223872	7916
rs174546	FADS1	C	eqtl-a-ENSG00000205208	ENSG00000205208	0.0386512	0.00224761	20737
rs3734398	ELOVL2	T	eqtl-a-ENSG00000110395	ENSG00000110395	-0.0366469	0.00224761	14263
rs3734398	ELOVL2	T	ukb-a-227	Alcohol drinker status: Previous	-0.00136873	0.00224968	336965
rs3734398	ELOVL2	T	eqtl-a-ENSG00000132204	ENSG00000132204	0.0365893	0.00228234	24504
rs3734398	ELOVL2	T	prot-a-2388	Transmembrane gamma-carboxyglutamic acid protein 1	0.0758	0.00229087	3301
rs3734398	ELOVL2	T	eqtl-a-ENSG00000085760	ENSG00000085760	0.0365738	0.00229298	31684
rs603424	SCD	G	eqtl-a-ENSG00000141448	ENSG00000141448	-0.0462902	0.00229911	30962
rs174546	FADS1	C	eqtl-a-ENSG00000198380	ENSG00000198380	0.0385564	0.00230372	31086
rs3734398	ELOVL2	T	ukb-a-321	Ever had stillbirth spontaneous miscarriage or termination	-0.00478996	0.00231073	178474
rs3734398	ELOVL2	T	eqtl-a-ENSG00000114204	ENSG00000114204	0.0365414	0.00231292	13006
rs3734398	ELOVL2	T	eqtl-a-ENSG00000126337	ENSG00000126337	0.0365426	0.00231292	11673
rs603424	SCD	G	ebi-a-GCST90000449	CCL4 levels	-0.18841	0.00231441	982
rs603424	SCD	G	eqtl-a-ENSG00000215704	ENSG00000215704	0.0462341	0.00232525	28710
rs174546	FADS1	C	prot-c-2816_50_2	BCAM	-0.1449	0.002326	996
rs174546	FADS1	C	prot-a-766	Discoidin, CUB and LCCL domain-containing protein 2	-0.0786	0.00234423	3301
rs603424	SCD	G	ubm-a-969	NET25 0023	-0.0638	0.00234423	7916
rs174546	FADS1	C	eqtl-a-ENSG00000143507	ENSG00000143507	0.0384717	0.00235635	31046
rs174546	FADS1	C	eqtl-a-ENSG00000181847	ENSG00000181847	0.0384528	0.00236734	31086
rs603424	SCD	G	eqtl-a-ENSG00000204397	ENSG00000204397	-0.0461536	0.00236892	30962
rs174546	FADS1	C	eqtl-a-ENSG00000116251	ENSG00000116251	-0.0384452	0.00237367	31300
rs174546	FADS1	C	eqtl-a-ENSG00000111880	ENSG00000111880	0.0384401	0.0023752	31300
rs603424	SCD	G	met-a-319	Arachidonate (20:4n6)	-0.0079	0.00239001	7367
rs174546	FADS1	C	eqtl-a-ENSG00000264198	ENSG00000264198	0.0384148	0.00239106	5502
rs3734398	ELOVL2	T	eqtl-a-ENSG00000204444	ENSG00000204444	0.0364179	0.0023942	14263
rs174546	FADS1	C	ubm-a-1432	NET100 0276	-0.0504	0.00239883	7916
rs3734398	ELOVL2	T	ubm-a-2505	NET100 1349	0.0482	0.00239883	7916
rs3734398	ELOVL2	T	eqtl-a-ENSG00000230567	ENSG00000230567	0.0364095	0.002399	5502
rs174546	FADS1	C	ukb-b-15430	Main speciality of consultant (recoded): Midwifery	0.000402059	0.00239999	461089
rs603424	SCD	G	ukb-b-13079	Treatment/medication code: candesartan cilexetil	-0.000852003	0.00239999	462933
rs603424	SCD	G	eqtl-a-ENSG00000142408	ENSG00000142408	-0.0460869	0.00240375	30748
rs603424	SCD	G	finn-a-CD2_BENIGN_SIGMOID_COLON	Benign neoplasm: Sigmoid colon	-0.2447	0.00240602
rs174546	FADS1	C	prot-c-4337_49_2	CRP	0.1329	0.00241002	996
rs3734398	ELOVL2	T	eqtl-a-ENSG00000189221	ENSG00000189221	-0.0363868	0.00241496	9188
rs174546	FADS1	C	eqtl-a-ENSG00000083842	ENSG00000083842	-0.0383706	0.00241975	27370
rs3734398	ELOVL2	T	eqtl-a-ENSG00000102317	ENSG00000102317	0.0363736	0.00242298	9188
rs603424	SCD	G	eqtl-a-ENSG00000118965	ENSG00000118965	0.0460125	0.00244231	30922
rs174546	FADS1	C	ubm-a-311	IDP dMRI TBSS MO Posterior limb of internal capsule L	0.0508	0.00245471	7916
rs3734398	ELOVL2	T	ubm-a-2258	NET100 1102	-0.0478	0.00245471	7916
rs603424	SCD	G	ubm-a-2684	volume Right-Accumbens-area	-0.0532	0.00245471	7916
rs174546	FADS1	C	met-a-570	X-12063	-0.0155	0.00245703	6797
rs603424	SCD	G	eqtl-a-ENSG00000163806	ENSG00000163806	-0.0459761	0.00246343	25887
rs3734398	ELOVL2	T	eqtl-a-ENSG00000228801	ENSG00000228801	-0.0362837	0.00248634	8269
rs174546	FADS1	C	eqtl-a-ENSG00000163808	ENSG00000163808	0.0382619	0.0024896	31086
rs174546	FADS1	C	met-a-317	Linoleate (18:2n6)	-0.0074	0.002495	7333
rs174546	FADS1	C	ukb-b-12267	Diagnoses - main ICD10: I80.2 Phlebitis and thrombophlebitis of other deep vessels of lower extremities	0.00041568	0.0025	463010
rs174546	FADS1	C	ukb-d-1538_1	Major dietary changes in the last 5 years: Yes, because of illness	0.00229607	0.00250081	360294
rs174546	FADS1	C	eqtl-a-ENSG00000133142	ENSG00000133142	-0.0382366	0.00250778	9188
rs603424	SCD	G	met-a-397	2-hydroxystearate	-0.008	0.00250998	7315
rs174546	FADS1	C	ubm-a-1399	NET100 0243	-0.0503	0.00251189	7916
rs3734398	ELOVL2	T	prot-a-1	APOBEC1 complementation factor	0.0753	0.00251189	3301
rs603424	SCD	G	prot-a-1222	Glycolipid transfer protein	0.0957	0.00251189	3301
rs174546	FADS1	C	ukb-a-252	Long-standing illness disability or infirmity	0.00365968	0.00251837	329663
rs603424	SCD	G	prot-c-3311_27_1	FCG3B	-0.1676	0.00252703	997
rs174546	FADS1	C	ukb-a-278	Leg fat percentage (left)	-0.00482226	0.00252994	331278
rs174546	FADS1	C	met-a-466	Glutamate	-0.0106	0.00253198	7357
rs174546	FADS1	C	eqtl-a-ENSG00000112245	ENSG00000112245	0.0381696	0.00254953	31260
rs603424	SCD	G	ieu-a-1056	Heart rate	-0.2164	0.00255	87452
rs3734398	ELOVL2	T	eqtl-a-ENSG00000096401	ENSG00000096401	-0.0361806	0.00255629	31684
rs3734398	ELOVL2	T	eqtl-a-ENSG00000189306	ENSG00000189306	0.0361722	0.00256136	31684
rs603424	SCD	G	eqtl-a-ENSG00000225225	ENSG00000225225	-0.0457849	0.00256643	3831
rs174546	FADS1	C	prot-a-2651	Polycomb protein SCMH1	0.0779	0.0025704	3301
rs3734398	ELOVL2	T	eqtl-a-ENSG00000138758	ENSG00000138758	-0.0361578	0.00257318	31684
rs603424	SCD	G	finn-a-CD2_BENIGN_SIGMOID_COLON_EXALLC	Benign neoplasm: Sigmoid colon (ICD C excluded)	-0.2441	0.00257798
rs174546	FADS1	C	eqtl-a-ENSG00000237039	ENSG00000237039	-0.0381291	0.00257828	5502
rs3734398	ELOVL2	T	eqtl-a-ENSG00000250742	ENSG00000250742	-0.0361327	0.00259018	22495
rs3734398	ELOVL2	T	ukb-b-2055	Diagnoses - secondary ICD10: N81.2 Incomplete uterovaginal prolapse	0.000298912	0.00259998	463010
rs603424	SCD	G	ebi-a-GCST006804	Red cell distribution width	-0.0165478	0.00259998	116666
rs3734398	ELOVL2	T	eqtl-a-ENSG00000213937	ENSG00000213937	-0.0361195	0.00260046	31684
rs603424	SCD	G	eqtl-a-ENSG00000176092	ENSG00000176092	-0.0456984	0.00261589	30534
rs174546	FADS1	C	ebi-a-GCST007431	Lung function (FEV1/FVC)	0.0075	0.00263998	321047
rs603424	SCD	G	finn-a-E4_DM2REN	Type 2 diabetes with renal complications	-0.3419	0.00265399
rs3734398	ELOVL2	T	eqtl-a-ENSG00000147437	ENSG00000147437	-0.0360056	0.00268213	31684
rs603424	SCD	G	eqtl-a-ENSG00000240225	ENSG00000240225	0.0455801	0.00268213	25887
rs174546	FADS1	C	eqtl-a-ENSG00000172765	ENSG00000172765	0.0379736	0.00268386	31300
rs174546	FADS1	C	eqtl-a-ENSG00000152223	ENSG00000152223	0.0379673	0.00268739	24878
rs603424	SCD	G	eqtl-a-ENSG00000106780	ENSG00000106780	-0.045574	0.00268739	30748
rs174546	FADS1	C	prot-a-656	Protein CREG1	-0.0775	0.00269153	3301
rs174546	FADS1	C	ubm-a-74	IDP T1 FAST ROIs L front med cortex	0.0436	0.00269153	7916
rs603424	SCD	G	ebi-a-GCST90001421	CD20- B cell Absolute Count	-0.07667	0.00269203	3657
rs603424	SCD	G	eqtl-a-ENSG00000162402	ENSG00000162402	0.0455543	0.00269805	29785
rs174546	FADS1	C	ukb-b-11297	Doctor diagnosed asthma	0.00441695	0.00269998	112583
rs603424	SCD	G	eqtl-a-ENSG00000198752	ENSG00000198752	-0.0455133	0.00272295	30962
rs3734398	ELOVL2	T	eqtl-a-ENSG00000232559	ENSG00000232559	0.0359421	0.00272829	8269
rs174546	FADS1	C	eqtl-a-ENSG00000153485	ENSG00000153485	0.0378902	0.00274088	8269
rs174546	FADS1	C	met-c-882	Free cholesterol in large LDL	0.030787	0.00274202	21555
rs174546	FADS1	C	eqtl-a-ENSG00000135838	ENSG00000135838	0.0378889	0.00274265	31260
rs603424	SCD	G	ukb-d-6072_7	OCT measured (left): Not performed - other reason	0.00488851	0.00275746	54601
rs174546	FADS1	C	eqtl-a-ENSG00000142676	ENSG00000142676	-0.0378662	0.0027607	30297
rs174546	FADS1	C	ukb-d-2654_2	Non-butter spread type details: Flora Pro-Active or Benecol	0.00365032	0.00276771	190094
rs174546	FADS1	C	eqtl-a-ENSG00000100116	ENSG00000100116	-0.0378561	0.00276796	31300
rs174546	FADS1	C	eqtl-a-ENSG00000135862	ENSG00000135862	0.0378346	0.00278067	31300
rs174546	FADS1	C	eqtl-a-ENSG00000111837	ENSG00000111837	-0.0378257	0.00278978	31260
rs174546	FADS1	C	ieu-b-73	Alcoholic drinks per week	-0.00605093	0.00278997	536356
rs3734398	ELOVL2	T	eqtl-a-ENSG00000111331	ENSG00000111331	-0.0358366	0.00280996	31644
rs603424	SCD	G	ubm-a-1231	NET100 0075	-0.0611	0.00281838	7916
rs174546	FADS1	C	eqtl-a-ENSG00000143434	ENSG00000143434	-0.0377815	0.0028228	31300
rs174546	FADS1	C	eqtl-a-ENSG00000020633	ENSG00000020633	0.0377751	0.00282468	31300
rs174546	FADS1	C	eqtl-a-ENSG00000124256	ENSG00000124256	0.0377625	0.00283394	31300
rs603424	SCD	G	eqtl-a-ENSG00000132323	ENSG00000132323	-0.0453267	0.00283394	30962
rs174546	FADS1	C	eqtl-a-ENSG00000105402	ENSG00000105402	0.03776	0.00283576	30551
rs603424	SCD	G	eqtl-a-ENSG00000167985	ENSG00000167985	0.0453024	0.00284695	25688
rs603424	SCD	G	eqtl-a-ENSG00000160179	ENSG00000160179	0.045269	0.00286748	30962
rs174546	FADS1	C	ukb-a-246	Seen doctor (GP) for nerves anxiety tension or depression	-0.00359287	0.00287574	335108
rs174546	FADS1	C	eqtl-a-ENSG00000204934	ENSG00000204934	-0.0377081	0.00287687	22325
rs174546	FADS1	C	prot-c-3000_66_1	MBL	-0.1423	0.00287799	996
rs174546	FADS1	C	eqtl-a-ENSG00000174177	ENSG00000174177	0.0377031	0.00287872	26011
rs174546	FADS1	C	eqtl-a-ENSG00000184182	ENSG00000184182	0.0377031	0.00287872	14263
rs174546	FADS1	C	eqtl-a-ENSG00000163736	ENSG00000163736	-0.0376993	0.0028825	31300
rs174546	FADS1	C	ubm-a-2219	NET100 1063	-0.0491	0.00288403	7916
rs603424	SCD	G	eqtl-a-ENSG00000151914	ENSG00000151914	0.0452432	0.00288436	29999
rs174546	FADS1	C	eqtl-a-ENSG00000230869	ENSG00000230869	-0.0376917	0.00288815	5502
rs174546	FADS1	C	eqtl-a-ENSG00000136827	ENSG00000136827	0.0376778	0.00289568	31300
rs3734398	ELOVL2	T	eqtl-a-ENSG00000107669	ENSG00000107669	-0.0357203	0.00289948	31644
rs3734398	ELOVL2	T	ukb-b-6515	Time since last prostate specific antigen (PSA) test	-0.0106108	0.00290001	46104
rs603424	SCD	G	ukb-b-7869	Operation code: coronary angioplasty (ptca) +/- stent	-0.000828238	0.00290001	462933
rs3734398	ELOVL2	T	met-a-637	X-12645	0.0132	0.002922	4908
rs174546	FADS1	C	eqtl-a-ENSG00000211943	ENSG00000211943	0.0376437	0.00292227	5502
rs3734398	ELOVL2	T	met-a-546	X-11805	0.0233	0.00293002	2777
rs174546	FADS1	C	eqtl-a-ENSG00000255733	ENSG00000255733	0.037626	0.00293562	5502
rs603424	SCD	G	eqtl-a-ENSG00000148908	ENSG00000148908	0.0451582	0.00293751	30962
rs174546	FADS1	C	eqtl-a-ENSG00000213066	ENSG00000213066	-0.0376171	0.00294327	31300
rs174546	FADS1	C	ubm-a-1124	NET25 0178	0.0488	0.00295121	7916
rs3734398	ELOVL2	T	eqtl-a-ENSG00000064225	ENSG00000064225	-0.0356508	0.00295481	31684
rs174546	FADS1	C	eqtl-a-ENSG00000115525	ENSG00000115525	0.0375817	0.00297023	31300
rs174546	FADS1	C	eqtl-a-ENSG00000139970	ENSG00000139970	-0.0375754	0.00297605	31300
rs603424	SCD	G	eqtl-a-ENSG00000116120	ENSG00000116120	0.0450808	0.00298573	25673
rs603424	SCD	G	eqtl-a-ENSG00000102524	ENSG00000102524	-0.0450839	0.00298772	30748
rs603424	SCD	G	ubm-a-2636	NET100 1480	-0.0626	0.00301995	7916
rs174546	FADS1	C	eqtl-a-ENSG00000205560	ENSG00000205560	0.0375109	0.00302489	9188
rs174546	FADS1	C	eqtl-a-ENSG00000159307	ENSG00000159307	0.0374983	0.00303277	30381
rs174546	FADS1	C	eqtl-a-ENSG00000084676	ENSG00000084676	0.0374869	0.00304264	30551
rs174546	FADS1	C	eqtl-a-ENSG00000140398	ENSG00000140398	0.0374692	0.00305647	26225
rs174546	FADS1	C	eqtl-a-ENSG00000173846	ENSG00000173846	-0.0374641	0.00306246	31300
rs174546	FADS1	C	eqtl-a-ENSG00000121350	ENSG00000121350	0.0374566	0.00306641	25812
rs174546	FADS1	C	eqtl-a-ENSG00000108984	ENSG00000108984	0.0374439	0.00307638	31086
rs174546	FADS1	C	eqtl-a-ENSG00000031003	ENSG00000031003	0.0374363	0.00308241	31300
rs3734398	ELOVL2	T	eqtl-a-ENSG00000130545	ENSG00000130545	-0.0354938	0.0030844	31470
rs603424	SCD	G	ubm-a-648	IDP dMRI ProbtrackX FA ptr r	0.0605	0.0030903	7916
rs603424	SCD	G	ebi-a-GCST003129	Primary biliary cholangitis	0.127947	0.00310006	13239
rs174546	FADS1	C	eqtl-a-ENSG00000099956	ENSG00000099956	0.0374085	0.00310449	31300
rs174546	FADS1	C	eqtl-a-ENSG00000135407	ENSG00000135407	0.0374035	0.00310849	14263
rs603424	SCD	G	ukb-d-2664_1	Reason for reducing amount of alcohol drunk: Illness or ill health	-0.00391024	0.00311358	134033
rs174546	FADS1	C	eqtl-a-ENSG00000180316	ENSG00000180316	0.0373845	0.00312263	31300
rs603424	SCD	G	eqtl-a-ENSG00000152380	ENSG00000152380	-0.0448578	0.0031348	30962
rs174546	FADS1	C	met-a-387	Glycerophosphorylcholine (GPC)	0.0098	0.00313502	6782
rs603424	SCD	G	eqtl-a-ENSG00000180822	ENSG00000180822	-0.0448471	0.00314297	20399
rs603424	SCD	G	ukb-a-24	Number of treatments/medications taken	-0.00767356	0.00314652	337159
rs3734398	ELOVL2	T	ukb-a-84	Non-cancer illness code self-reported: bone disorder	-0.000345544	0.00315798	337159
rs174546	FADS1	C	prot-a-644	Carboxypeptidase B	-0.0762	0.00316228	3301
rs3734398	ELOVL2	T	ubm-a-481	IDP dMRI TBSS L3 Uncinate fasciculus L	0.0431	0.00316228	7916
rs174546	FADS1	C	eqtl-a-ENSG00000136828	ENSG00000136828	0.0373301	0.00316745	31300
rs174546	FADS1	C	eqtl-a-ENSG00000184348	ENSG00000184348	-0.0373175	0.0031798	30381
rs3734398	ELOVL2	T	eqtl-a-ENSG00000157227	ENSG00000157227	-0.0353655	0.00319426	31684
rs174546	FADS1	C	ukb-b-1355	Number of diet questionnaires completed	-0.0116158	0.0032	198623
rs174546	FADS1	C	ukb-b-17685	Maternal smoking around birth	0.00317452	0.0032	397732
rs174546	FADS1	C	ukb-b-8882	Astigmatism angle (right)	0.0138043	0.0032	99380
rs3734398	ELOVL2	T	ukb-b-17685	Maternal smoking around birth	-0.00305576	0.0032	397732
rs3734398	ELOVL2	T	ukb-b-20549	Types of spread used on bread/crackers: Low fat olive spread on bread/crackers	0.00350746	0.0032	64949
rs603424	SCD	G	ukb-b-17360	Illnesses of siblings: None of the above (group 1)	0.00424989	0.0032	364971
rs174546	FADS1	C	eqtl-a-ENSG00000224805	ENSG00000224805	-0.0372897	0.00320251	5502
rs174546	FADS1	C	eqtl-a-ENSG00000226245	ENSG00000226245	0.037277	0.00321078	3831
rs603424	SCD	G	eqtl-a-ENSG00000170180	ENSG00000170180	0.0447409	0.00321292	28195
rs603424	SCD	G	eqtl-a-ENSG00000156265	ENSG00000156265	0.0447379	0.00321499	25138
rs174546	FADS1	C	prot-a-247	Biglycan	0.076	0.00323594	3301
rs174546	FADS1	C	ubm-a-140	IDP T1 FAST ROIs R cerebellum V	-0.0401	0.00323594	7916
rs174546	FADS1	C	met-c-935	Sphingomyelins	0.036915	0.00324302	13476
rs174546	FADS1	C	eqtl-a-ENSG00000232187	ENSG00000232187	-0.0372391	0.00324422	5502
rs603424	SCD	G	eqtl-a-ENSG00000178342	ENSG00000178342	0.0446954	0.00324422	30962
rs603424	SCD	G	eqtl-a-ENSG00000167193	ENSG00000167193	0.0446848	0.0032505	30962
rs3734398	ELOVL2	T	eqtl-a-ENSG00000130958	ENSG00000130958	-0.0352876	0.00326099	31684
rs603424	SCD	G	met-a-395	Dihomo-linoleate (20:2n6)	-0.0124	0.003264	7353
rs603424	SCD	G	prot-c-4993_16_1	GSTA3	0.1648	0.00327899	997
rs174546	FADS1	C	eqtl-a-ENSG00000220517	ENSG00000220517	0.0371885	0.0032842	5502
rs174546	FADS1	C	ukb-d-22702_irnt	Home location - east co-ordinate (rounded)	-0.00680221	0.0032895	361187
rs603424	SCD	G	eqtl-a-ENSG00000113163	ENSG00000113163	0.0446241	0.00329276	25673
rs603424	SCD	G	finn-a-J10_CHRONTONSADEN	Chronic diseases of tonsils and adenoids	0.0746	0.00329898
rs174546	FADS1	C	met-a-351	Valine	-0.0035	0.00330803	7359
rs174546	FADS1	C	prot-a-645	Carboxypeptidase M	-0.0759	0.00331131	3301
rs174546	FADS1	C	prot-a-983	ERO1-like protein beta	-0.0759	0.00331131	3301
rs603424	SCD	G	eqtl-a-ENSG00000013561	ENSG00000013561	0.0445922	0.00331406	29999
rs603424	SCD	G	finn-a-L12_PRURITUS	Pruritus	-0.2856	0.00331703
rs174546	FADS1	C	eqtl-a-ENSG00000125971	ENSG00000125971	0.0371455	0.00332047	31086
rs3734398	ELOVL2	T	eqtl-a-ENSG00000144061	ENSG00000144061	-0.0352121	0.0033269	31470
rs3734398	ELOVL2	T	eqtl-a-ENSG00000242712	ENSG00000242712	0.0352061	0.00333119	3831
rs174546	FADS1	C	eqtl-a-ENSG00000047410	ENSG00000047410	-0.0371266	0.00333764	31300
rs3734398	ELOVL2	T	ebi-a-GCST006351	Anti-measles virus IgG levels	-0.0350358	0.00333949	885
rs603424	SCD	G	eqtl-a-ENSG00000135604	ENSG00000135604	-0.0445573	0.00334195	30962
rs174546	FADS1	C	eqtl-a-ENSG00000147535	ENSG00000147535	0.0371114	0.00335058	31300
rs174546	FADS1	C	ukb-a-71	Non-cancer illness code self-reported: cholelithiasis/gall stones	-0.000956587	0.00335498	337159
rs174546	FADS1	C	ebi-a-GCST003769	Depression	-0.01	0.00336001	122210
rs174546	FADS1	C	ieu-a-1000	Depressive symptoms	-0.01	0.00336001	161460
rs3734398	ELOVL2	T	ukb-d-30770_raw	IGF-1	0.039078	0.00336109	342439
rs603424	SCD	G	eqtl-a-ENSG00000224863	ENSG00000224863	-0.0445179	0.00337008	9065
rs174546	FADS1	C	eqtl-a-ENSG00000188536	ENSG00000188536	-0.0370836	0.00337435	22746
rs3734398	ELOVL2	T	eqtl-a-ENSG00000167566	ENSG00000167566	-0.0351498	0.00338306	31256
rs174546	FADS1	C	prot-a-1103	Fibroblast growth factor receptor 3	-0.0757	0.00338844	3301
rs174546	FADS1	C	ieu-b-35	C-Reactive protein level	0.011199	0.00339203	204402
rs174546	FADS1	C	ebi-a-GCST004442	Interleukin-17 levels	-0.0478	0.00340001	7760
rs174546	FADS1	C	ukb-b-17406	Retinol	-0.0171761	0.00340001	62991
rs3734398	ELOVL2	T	ukb-b-19931	Powdered/instant soup intake	-0.00502492	0.00340001	64942
rs3734398	ELOVL2	T	ukb-b-6514	Non-cancer illness code, self-reported: hiatus hernia	0.000923486	0.00340001	462933
rs603424	SCD	G	ieu-a-87	Extreme waist-to-hip ratio	0.15	0.00340001	6676
rs603424	SCD	G	ukb-b-19393	Whole body fat mass	0.00754332	0.00340001	454137
rs174546	FADS1	C	eqtl-a-ENSG00000011451	ENSG00000011451	0.037052	0.00340056	14422
rs3734398	ELOVL2	T	eqtl-a-ENSG00000112659	ENSG00000112659	0.035127	0.00340275	31684
rs603424	SCD	G	eqtl-a-ENSG00000231123	ENSG00000231123	0.0444693	0.00340275	4973
rs3734398	ELOVL2	T	ukb-a-109	Non-cancer illness code self-reported: hiatus hernia	0.00108963	0.00340667	337159
rs174546	FADS1	C	eqtl-a-ENSG00000189430	ENSG00000189430	0.0370431	0.00340934	31300
rs603424	SCD	G	eqtl-a-ENSG00000176720	ENSG00000176720	-0.0444359	0.0034291	30962
rs174546	FADS1	C	eqtl-a-ENSG00000257556	ENSG00000257556	-0.0370128	0.00343795	4868
rs603424	SCD	G	eqtl-a-ENSG00000130489	ENSG00000130489	-0.0444207	0.00344017	30748
rs603424	SCD	G	eqtl-a-ENSG00000181126	ENSG00000181126	-0.0444177	0.00344231	13006
rs603424	SCD	G	met-b-211	CD4mem:%cFTH (1)	-0.0781336	0.00345223	446
rs174546	FADS1	C	ubm-a-1906	NET100 0750	0.0482	0.00346737	7916
rs603424	SCD	G	ukb-d-30210_irnt	Eosinophill percentage	-0.00929535	0.00347072	349861
rs174546	FADS1	C	eqtl-a-ENSG00000172183	ENSG00000172183	0.0369635	0.00347792	30551
rs603424	SCD	G	eqtl-a-ENSG00000148334	ENSG00000148334	-0.0443555	0.00348907	30748
rs174546	FADS1	C	ieu-b-17	juvenile myoclonic epilepsy	0.00569016	0.00350002	30858
rs174546	FADS1	C	ukb-b-19236	Treatment/medication code: fluticasone	0.000421641	0.00350002	462933
rs3734398	ELOVL2	T	ukb-b-19921	Impedance of whole body	-0.00445653	0.00350002	454840
rs3734398	ELOVL2	T	eqtl-a-ENSG00000240057	ENSG00000240057	-0.0350155	0.00350703	5502
rs3734398	ELOVL2	T	ukb-a-13	Sleeplessness / insomnia	0.00514034	0.00351601	336965
rs3734398	ELOVL2	T	eqtl-a-ENSG00000254093	ENSG00000254093	-0.0350011	0.00352055	31086
rs3734398	ELOVL2	T	prot-a-2059	Nucleoside diphosphate kinase A	-0.0727	0.00354813	3301
rs174546	FADS1	C	eqtl-a-ENSG00000166825	ENSG00000166825	0.0368649	0.00356599	31300
rs603424	SCD	G	eqtl-a-ENSG00000119383	ENSG00000119383	-0.0442447	0.00357059	30962
rs603424	SCD	G	ukb-a-289	Arm predicted mass (left)	-0.00597472	0.00359575	331146
rs174546	FADS1	C	ieu-a-1083	Birth weight	-0.0112	0.00359998	143674
rs174546	FADS1	C	ukb-b-19657	Forced expiratory volume in 1-second (FEV1)	0.00531977	0.00359998	421986
rs174546	FADS1	C	ukb-b-9039	Non-cancer illness code, self-reported: allergy/hypersensitivity/anaphylaxis	0.000538808	0.00359998	462933
rs3734398	ELOVL2	T	ukb-b-7859	Impedance of arm (right)	-0.00412848	0.00359998	454826
rs603424	SCD	G	ukb-b-19994	Spherical power (right)	0.0168205	0.00359998	99380
rs174546	FADS1	C	ukb-a-248	Body mass index (BMI)	-0.00735359	0.00360819	336107
rs3734398	ELOVL2	T	eqtl-a-ENSG00000186152	ENSG00000186152	-0.0349088	0.00360969	5502
rs174546	FADS1	C	eqtl-a-ENSG00000161405	ENSG00000161405	0.0368067	0.00361893	31086
rs603424	SCD	G	eqtl-a-ENSG00000154845	ENSG00000154845	-0.0441749	0.00362351	30748
rs174546	FADS1	C	eqtl-a-ENSG00000238024	ENSG00000238024	0.0367991	0.00362585	4530
rs174546	FADS1	C	ubm-a-2988	a2009s lh G precuneus thickness	0.0438	0.00363078	7916
rs174546	FADS1	C	ubm-a-432	IDP dMRI TBSS L2 Uncinate fasciculus R	-0.046	0.00363078	7916
rs174546	FADS1	C	ubm-a-481	IDP dMRI TBSS L3 Uncinate fasciculus L	-0.0444	0.00363078	7916
rs174546	FADS1	C	ubm-a-576	IDP dMRI TBSS OD Uncinate fasciculus R	-0.0481	0.00363078	7916
rs174546	FADS1	C	ubm-a-931	NODEamps100 0040	-0.0448	0.00363078	7916
rs3734398	ELOVL2	T	ubm-a-1581	NET100 0425	0.0459	0.00363078	7916
rs603424	SCD	G	prot-a-1906	Promotilin	-0.0921	0.00363078	3301
rs603424	SCD	G	ubm-a-1466	NET100 0310	-0.0608	0.00363078	7916
rs603424	SCD	G	ubm-a-2954	DKTatlas lh superiortemporal thickness	-0.0546	0.00363078	7916
rs174546	FADS1	C	ukb-d-H7_CHALAZION	Chalazion	0.000450191	0.00363798	361194
rs174546	FADS1	C	eqtl-a-ENSG00000119725	ENSG00000119725	0.0367827	0.00363982	31300
rs174546	FADS1	C	eqtl-a-ENSG00000148700	ENSG00000148700	0.0367738	0.00364914	31300
rs174546	FADS1	C	ukb-a-63	Non-cancer illness code self-reported: heart attack/myocardial infarction	0.00110888	0.0036514	337159
rs603424	SCD	G	eqtl-a-ENSG00000137207	ENSG00000137207	-0.044137	0.00365376	30962
rs603424	SCD	G	met-a-598	X-12261	0.0347	0.00365502	1027
rs603424	SCD	G	eqtl-a-ENSG00000256464	ENSG00000256464	-0.0441127	0.00367257	7106
rs603424	SCD	G	eqtl-a-ENSG00000176485	ENSG00000176485	0.0441051	0.00367485	30962
rs174546	FADS1	C	ebi-a-GCST90000290	Myocardial fractal dimension (slice 4)	0.0010062	0.00368214	18096
rs603424	SCD	G	eqtl-a-ENSG00000267737	ENSG00000267737	-0.0440869	0.00369139	4530
rs174546	FADS1	C	ukb-b-1707	Average weekly spirits intake	0.00667876	0.00369999	326565
rs174546	FADS1	C	ukb-b-5605	Yorkshire pudding intake	-0.00697971	0.00369999	64949
rs174546	FADS1	C	ukb-b-9537	Operative procedures - main OPCS: S06.9 Unspecified other excision of lesion of skin	0.00113147	0.00369999	463010
rs3734398	ELOVL2	T	ieu-b-30	white blood cell count	-0.005404	0.00371099	557353
rs174546	FADS1	C	ubm-a-1537	NET100 0381	0.0479	0.00371535	7916
rs174546	FADS1	C	ubm-a-336	IDP dMRI TBSS MO Uncinate fasciculus R	0.0487	0.00371535	7916
rs3734398	ELOVL2	T	ubm-a-1941	NET100 0785	0.0458	0.00371535	7916
rs603424	SCD	G	ubm-a-169	IDP SWI T2star right caudate	0.0602	0.00371535	7916
rs3734398	ELOVL2	T	eqtl-a-ENSG00000117151	ENSG00000117151	0.034795	0.00371972	31684
rs174546	FADS1	C	ukb-d-M13_IMPINGEMENT	Impingement syndrome of shoulder	0.000695257	0.00372958	361194
rs603424	SCD	G	eqtl-a-ENSG00000242689	ENSG00000242689	-0.0440353	0.00373164	24334
rs603424	SCD	G	ebi-a-GCST004612	High light scatter reticulocyte percentage of red cells	0.0137809	0.00374404	170763
rs174546	FADS1	C	ukb-a-44	Townsend deprivation index at recruitment	-0.00719596	0.00374852	336798
rs174546	FADS1	C	eqtl-a-ENSG00000175806	ENSG00000175806	0.0366537	0.0037627	31086
rs603424	SCD	G	eqtl-a-ENSG00000138316	ENSG00000138316	-0.0439958	0.0037627	30114
rs603424	SCD	G	eqtl-a-ENSG00000164056	ENSG00000164056	0.0439852	0.00376747	30748
rs174546	FADS1	C	eqtl-a-ENSG00000228168	ENSG00000228168	-0.0366386	0.00377955	5502
rs603424	SCD	G	eqtl-a-ENSG00000122299	ENSG00000122299	-0.0439564	0.00379402	30748
rs3734398	ELOVL2	T	eqtl-a-ENSG00000172197	ENSG00000172197	-0.0347159	0.00379883	31256
rs3734398	ELOVL2	T	ukb-b-15869	Types of physical activity in last 4 weeks: None of the above	-0.00145269	0.00379997	460376
rs3734398	ELOVL2	T	ukb-b-1675	Treatment/medication code: betahistine	0.000332715	0.00379997	462933
rs3734398	ELOVL2	T	ukb-b-3467	Non-cancer illness code, self-reported: bronchitis	0.000520754	0.00379997	462933
rs174546	FADS1	C	ubm-a-3068	a2009s rh G&S subcentral thickness	0.0442	0.00380189	7916
rs174546	FADS1	C	eqtl-a-ENSG00000170439	ENSG00000170439	0.0366057	0.0038061	31086
rs603424	SCD	G	eqtl-a-ENSG00000137106	ENSG00000137106	-0.0439382	0.00380855	30213
rs174546	FADS1	C	ebi-a-GCST005838	Stroke	0.0251	0.00382499	446696
rs3734398	ELOVL2	T	eqtl-a-ENSG00000134318	ENSG00000134318	0.0346763	0.00383778	31644
rs174546	FADS1	C	eqtl-a-ENSG00000244462	ENSG00000244462	0.0365665	0.00384503	25476
rs174546	FADS1	C	eqtl-a-ENSG00000127920	ENSG00000127920	-0.0365627	0.00385239	31300
rs174546	FADS1	C	eqtl-a-ENSG00000107798	ENSG00000107798	-0.0365539	0.00385976	31300
rs174546	FADS1	C	eqtl-a-ENSG00000173581	ENSG00000173581	0.0365463	0.00386465	28533
rs174546	FADS1	C	met-c-884	Concentration of large LDL particles	0.030779	0.00386901	19273
rs174546	FADS1	C	eqtl-a-ENSG00000123684	ENSG00000123684	0.0365412	0.00386963	31260
rs603424	SCD	G	eqtl-a-ENSG00000081148	ENSG00000081148	-0.0438623	0.00386963	13006
rs174546	FADS1	C	eqtl-a-ENSG00000198178	ENSG00000198178	0.0365349	0.00387704	31300
rs174546	FADS1	C	eqtl-a-ENSG00000228794	ENSG00000228794	-0.0365311	0.00388195	5502
rs174546	FADS1	C	ubm-a-2010	NET100 0854	0.0475	0.00389045	7916
rs603424	SCD	G	ebi-a-GCST90000485	Monocyte chemoattractant protein-3 levels	-0.1785	0.0038987	982
rs174546	FADS1	C	eqtl-a-ENSG00000229808	ENSG00000229808	-0.0365147	0.00389924	5502
rs603424	SCD	G	eqtl-a-ENSG00000196338	ENSG00000196338	-0.0438153	0.00390913	8850
rs174546	FADS1	C	eqtl-a-ENSG00000232931	ENSG00000232931	-0.0364944	0.00391661	5502
rs174546	FADS1	C	eqtl-a-ENSG00000236305	ENSG00000236305	-0.0364944	0.00391661	4530
rs174546	FADS1	C	eqtl-a-ENSG00000167965	ENSG00000167965	0.0364906	0.00391913	26225
rs3734398	ELOVL2	T	eqtl-a-ENSG00000146416	ENSG00000146416	0.0345816	0.00393405	31470
rs603424	SCD	G	eqtl-a-ENSG00000149930	ENSG00000149930	0.0437743	0.00393904	30962
rs603424	SCD	G	met-a-570	X-12063	0.0188	0.00394103	6797
rs174546	FADS1	C	eqtl-a-ENSG00000136153	ENSG00000136153	-0.0364401	0.00397173	31300
rs603424	SCD	G	eqtl-a-ENSG00000143367	ENSG00000143367	-0.0437288	0.00397924	30962
rs174546	FADS1	C	ubm-a-138	IDP T1 FAST ROIs R cerebellum I-IV	-0.0409	0.00398107	7916
rs174546	FADS1	C	ubm-a-2378	NET100 1222	-0.047	0.00398107	7916
rs3734398	ELOVL2	T	prot-a-1497	Interleukin-1 receptor type 2	0.0717	0.00398107	3301
rs3734398	ELOVL2	T	prot-a-503	Carcinoembryonic antigen-related cell adhesion molecule 21	-0.0718	0.00398107	3301
rs3734398	ELOVL2	T	ubm-a-2439	NET100 1283	0.046	0.00398107	7916
rs603424	SCD	G	prot-a-360	Protein CASC4	0.0912	0.00398107	3301
rs603424	SCD	G	prot-a-605	Ciliary neurotrophic factor receptor subunit alpha	0.0913	0.00398107	3301
rs603424	SCD	G	prot-a-724	Cathepsin H	0.0912	0.00398107	3301
rs603424	SCD	G	ubm-a-1667	NET100 0511	-0.0602	0.00398107	7916
rs174546	FADS1	C	ukb-a-282	Arm fat percentage (right)	-0.00559108	0.0039908	331249
rs174546	FADS1	C	eqtl-a-ENSG00000225612	ENSG00000225612	-0.0364198	0.0039919	5164
rs174546	FADS1	C	ukb-a-511	Number of days/week of vigorous physical activity 10+ minutes	0.0145953	0.00399393	321533
rs174546	FADS1	C	eqtl-a-ENSG00000116731	ENSG00000116731	-0.0364034	0.0040071	31300
rs3734398	ELOVL2	T	ebi-a-GCST004610	White blood cell count	-0.0103983	0.00401098	172435
rs603424	SCD	G	eqtl-a-ENSG00000116586	ENSG00000116586	-0.0436893	0.00401218	19480
rs603424	SCD	G	eqtl-a-ENSG00000248099	ENSG00000248099	-0.0436878	0.00401476	30748
rs174546	FADS1	C	eqtl-a-ENSG00000230910	ENSG00000230910	-0.0363895	0.00402244	10736
rs174546	FADS1	C	eqtl-a-ENSG00000237172	ENSG00000237172	0.036387	0.00402244	31300
rs3734398	ELOVL2	T	eqtl-a-ENSG00000224505	ENSG00000224505	0.0344857	0.00403515	5502
rs603424	SCD	G	ukb-d-I9_CORATHER	Coronary atherosclerosis	-0.001734	0.00403989	361194
rs174546	FADS1	C	eqtl-a-ENSG00000164096	ENSG00000164096	-0.0363655	0.00404539	31086
rs3734398	ELOVL2	T	eqtl-a-ENSG00000136810	ENSG00000136810	-0.0344797	0.00404539	24927
rs603424	SCD	G	eqtl-a-ENSG00000184428	ENSG00000184428	0.0436423	0.00405051	30748
rs603424	SCD	G	eqtl-a-ENSG00000087088	ENSG00000087088	-0.0436377	0.00405565	30748
rs174546	FADS1	C	eqtl-a-ENSG00000258682	ENSG00000258682	-0.0363427	0.00407108	5502
rs174546	FADS1	C	prot-a-207	Axin-2	0.0743	0.0040738	3301
rs3734398	ELOVL2	T	prot-a-559	Carbohydrate sulfotransferase 9	0.0715	0.0040738	3301
rs3734398	ELOVL2	T	ubm-a-1303	NET100 0147	-0.0452	0.0040738	7916
rs603424	SCD	G	eqtl-a-ENSG00000146197	ENSG00000146197	0.0436074	0.00407887	30962
rs174546	FADS1	C	eqtl-a-ENSG00000154511	ENSG00000154511	0.0363238	0.00408658	25812
rs3734398	ELOVL2	T	eqtl-a-ENSG00000235688	ENSG00000235688	0.0344366	0.00408922	4530
rs174546	FADS1	C	ukb-b-12043	Protein	-0.0162205	0.00409996	64979
rs174546	FADS1	C	ukb-b-13653	Worry too long after embarrassment	0.003164	0.00409996	443918
rs603424	SCD	G	eqtl-a-ENSG00000018699	ENSG00000018699	-0.0435831	0.00410214	30962
rs174546	FADS1	C	eqtl-a-ENSG00000236810	ENSG00000236810	-0.0363048	0.00410989	5502
rs603424	SCD	G	eqtl-a-ENSG00000172725	ENSG00000172725	-0.043536	0.00414124	30962
rs174546	FADS1	C	eqtl-a-ENSG00000035664	ENSG00000035664	0.0362504	0.00416217	31086
rs174546	FADS1	C	ubm-a-292	IDP dMRI TBSS MO Middle cerebellar peduncle	0.048	0.00416869	7916
rs3734398	ELOVL2	T	prot-a-2052	Nischarin	0.0713	0.00416869	3301
rs174546	FADS1	C	eqtl-a-ENSG00000116353	ENSG00000116353	-0.0362416	0.00417532	31300
rs174546	FADS1	C	eqtl-a-ENSG00000235617	ENSG00000235617	0.0362226	0.00419122	4339
rs3734398	ELOVL2	T	eqtl-a-ENSG00000270018	ENSG00000270018	0.0343431	0.00419122	5502
rs3734398	ELOVL2	T	eqtl-a-ENSG00000049541	ENSG00000049541	0.0343407	0.00419382	31684
rs174546	FADS1	C	ukb-b-14461	Maximum heart rate during fitness test	-0.0158219	0.00420001	68409
rs174546	FADS1	C	ukb-b-1511	Operative procedures - main OPCS: H20.1 Fibreoptic endoscopic snare resection of lesion of colon	0.000662453	0.00420001	463010
rs174546	FADS1	C	ukb-b-9093	Arm predicted mass (left)	0.00378357	0.00420001	454655
rs3734398	ELOVL2	T	ukb-b-9536	Diagnoses - main ICD10: D25.9 Leiomyoma of uterus, unspecified	0.000642292	0.00420001	463010
rs603424	SCD	G	ukb-b-12510	Diagnoses - main ICD10: R69 Unknown and unspecified causes of morbidity	-0.00110577	0.00420001	463010
rs603424	SCD	G	ukb-b-2506	Eye problems/disorders: None of the above	0.00567039	0.00420001	150642
rs174546	FADS1	C	eqtl-a-ENSG00000104522	ENSG00000104522	0.03621	0.00420446	31300
rs603424	SCD	G	eqtl-a-ENSG00000070501	ENSG00000070501	-0.0434571	0.0042124	30962
rs174546	FADS1	C	eqtl-a-ENSG00000182048	ENSG00000182048	-0.0361998	0.00421774	23030
rs603424	SCD	G	ebi-a-GCST008027	Smoking behaviour (cigarettes smoked per day)	-0.025872	0.00424121	4198
rs174546	FADS1	C	eqtl-a-ENSG00000267119	ENSG00000267119	-0.0361594	0.00426049	4530
rs603424	SCD	G	ubm-a-3093	a2009s rh G precentral thickness	0.055	0.0042658	7916
rs174546	FADS1	C	eqtl-a-ENSG00000154146	ENSG00000154146	-0.0361404	0.00427937	31300
rs603424	SCD	G	met-a-735	Octadecanedioate	-0.0126	0.00429596	6876
rs174546	FADS1	C	ukb-b-5753	Breaded fish intake	-0.00590686	0.00430002	64949
rs603424	SCD	G	ukb-b-12911	PCT where patients GP was registered: SHEFFIELD WEST PCT	-0.000531233	0.00430002	463010
rs174546	FADS1	C	eqtl-a-ENSG00000089486	ENSG00000089486	-0.0361189	0.00430368	25306
rs603424	SCD	G	eqtl-a-ENSG00000245498	ENSG00000245498	0.0433479	0.00430636	5164
rs174546	FADS1	C	ukb-d-1747_4	Hair colour (natural, before greying): Dark brown	0.00341526	0.00431042	360270
rs603424	SCD	G	eqtl-a-ENSG00000162654	ENSG00000162654	-0.0433433	0.00431181	30962
rs174546	FADS1	C	eqtl-a-ENSG00000164209	ENSG00000164209	0.0361025	0.00431728	31300
rs174546	FADS1	C	met-a-626	10-nonadecenoate (19:1n9)	-0.0099	0.00433102	7345
rs603424	SCD	G	eqtl-a-ENSG00000241666	ENSG00000241666	0.0433008	0.0043472	10239
rs174546	FADS1	C	ukb-a-100	Non-cancer illness code self-reported: psoriasis	-0.000778404	0.00435101	337159
rs174546	FADS1	C	eqtl-a-ENSG00000130204	ENSG00000130204	0.0360633	0.00436094	14263
rs174546	FADS1	C	ubm-a-885	NODEamps25 0015	-0.045	0.00436516	7916
rs603424	SCD	G	prot-a-2108	Sterol-4-alpha-carboxylate 3-dehydrogenase, decarboxylating	-0.0903	0.00436516	3301
rs3734398	ELOVL2	T	eqtl-a-ENSG00000135622	ENSG00000135622	-0.0341884	0.00436918	31684
rs174546	FADS1	C	ukb-b-6863	Operation code: caesarean section / caesarian section	-0.00134076	0.00439997	462933
rs603424	SCD	G	ukb-b-13803	Operative procedures - main OPCS: J18.3 Total cholecystectomy NEC	0.00115109	0.00439997	463010
rs603424	SCD	G	ukb-b-7953	Forced vital capacity (FVC)	-0.00616898	0.00439997	421986
rs174546	FADS1	C	eqtl-a-ENSG00000231500	ENSG00000231500	-0.0360266	0.00440504	14263
rs603424	SCD	G	eqtl-a-ENSG00000138744	ENSG00000138744	-0.0432265	0.00441886	30748
rs3734398	ELOVL2	T	eqtl-a-ENSG00000081760	ENSG00000081760	-0.0341405	0.00442171	31684
rs3734398	ELOVL2	T	eqtl-a-ENSG00000087884	ENSG00000087884	-0.0341381	0.00442446	8269
rs174546	FADS1	C	eqtl-a-ENSG00000165178	ENSG00000165178	0.0360001	0.00442996	6421
rs174546	FADS1	C	met-a-581	X-12093	-0.0191	0.00443098	2759
rs3734398	ELOVL2	T	eqtl-a-ENSG00000185344	ENSG00000185344	-0.0341273	0.00443833	31684
rs603424	SCD	G	eqtl-a-ENSG00000153944	ENSG00000153944	0.0431946	0.00444396	30748
rs3734398	ELOVL2	T	eqtl-a-ENSG00000198466	ENSG00000198466	0.0341141	0.00445236	26395
rs3734398	ELOVL2	T	prot-a-1200	Glial fibrillary acidic protein	-0.0707	0.00446684	3301
rs174546	FADS1	C	eqtl-a-ENSG00000196083	ENSG00000196083	-0.0359621	0.00447476	26225
rs3734398	ELOVL2	T	eqtl-a-ENSG00000156304	ENSG00000156304	-0.0340913	0.00448033	25690
rs3734398	ELOVL2	T	eqtl-a-ENSG00000137207	ENSG00000137207	-0.0340745	0.00450008	31684
rs3734398	ELOVL2	T	eqtl-a-ENSG00000122547	ENSG00000122547	-0.0340673	0.00450848	31684
rs603424	SCD	G	eqtl-a-ENSG00000138434	ENSG00000138434	-0.0431081	0.00452835	30962
rs174546	FADS1	C	eqtl-a-ENSG00000132846	ENSG00000132846	0.0359002	0.00453973	30872
rs3734398	ELOVL2	T	eqtl-a-ENSG00000126088	ENSG00000126088	0.0340362	0.00454255	30935
rs174546	FADS1	C	eqtl-a-ENSG00000233214	ENSG00000233214	0.0358951	0.00454538	5502
rs174546	FADS1	C	eqtl-a-ENSG00000207966	ENSG00000207966	-0.0358913	0.00455397	5258
rs603424	SCD	G	eqtl-a-ENSG00000204277	ENSG00000204277	0.0430656	0.00456541	15397
rs174546	FADS1	C	ubm-a-2949	DKTatlas lh precuneus thickness	0.0418	0.00457088	7916
rs3734398	ELOVL2	T	prot-a-1753	Lipase member N	0.0705	0.00457088	3301
rs174546	FADS1	C	eqtl-a-ENSG00000068024	ENSG00000068024	0.0358724	0.00457109	31300
rs603424	SCD	G	ukb-a-119	Treatment/medication code: isosorbide dinitrate	0.00014286	0.00457994	337159
rs174546	FADS1	C	ukb-d-IBD_ENDOMETRIOSIS	Endometriosis, IBD co-morbidity	-0.00045134	0.0045867	361194
rs174546	FADS1	C	ukb-d-N80	Diagnoses - main ICD10: N80 Endometriosis	-0.00045134	0.0045867	361194
rs603424	SCD	G	finn-a-COPD_HOSPITAL3	COPD, hospital admissions 3	0.1987	0.00459198
rs174546	FADS1	C	eqtl-a-ENSG00000157168	ENSG00000157168	0.0358547	0.0045941	31300
rs174546	FADS1	C	eqtl-a-ENSG00000196924	ENSG00000196924	0.0358446	0.00460267	9188
rs603424	SCD	G	eqtl-a-ENSG00000176824	ENSG00000176824	0.0430185	0.0046084	4339
rs174546	FADS1	C	eqtl-a-ENSG00000123983	ENSG00000123983	-0.035842	0.00461137	31086
rs3734398	ELOVL2	T	eqtl-a-ENSG00000163219	ENSG00000163219	-0.0339822	0.00461137	31684
rs603424	SCD	G	eqtl-a-ENSG00000268355	ENSG00000268355	-0.0429943	0.00463447	4022
rs3734398	ELOVL2	T	eqtl-a-ENSG00000257495	ENSG00000257495	0.0339559	0.00464024	5502
rs3734398	ELOVL2	T	eqtl-a-ENSG00000225231	ENSG00000225231	0.0339535	0.00464312	10736
rs603424	SCD	G	finn-a-F5_ADHD	Disturbance of activity and attention	0.4105	0.00464398
rs603424	SCD	G	ieu-a-1046	Pallidum volume	6.9142	0.00465104	12661
rs174546	FADS1	C	eqtl-a-ENSG00000086065	ENSG00000086065	0.0357978	0.00465768	30337
rs174546	FADS1	C	ukb-d-20536_2	Weight change during worst episode of depression: Lost weight	-0.00840063	0.00466842	56571
rs174546	FADS1	C	ubm-a-3097	a2009s rh G temp sup-G T transv thickness	0.0442	0.00467735	7916
rs174546	FADS1	C	ubm-a-75	IDP T1 FAST ROIs R front med cortex	0.0414	0.00467735	7916
rs174546	FADS1	C	eqtl-a-ENSG00000186265	ENSG00000186265	0.0357813	0.00467811	31086
rs174546	FADS1	C	eqtl-a-ENSG00000198034	ENSG00000198034	-0.0357776	0.00468393	9188
rs174546	FADS1	C	eqtl-a-ENSG00000168497	ENSG00000168497	-0.0357738	0.00468695	31300
rs174546	FADS1	C	ukb-b-12379	Fat	-0.0160714	0.00470002	64979
rs174546	FADS1	C	ukb-b-12938	Illnesses of siblings: Bowel cancer	0.00108705	0.00470002	361508
rs603424	SCD	G	ukb-b-7500	Spherical power (left)	0.0164	0.00470002	99071
rs3734398	ELOVL2	T	ukb-a-158	Treatment/medication code: thyroxine product	0.000744567	0.0047088	337159
rs174546	FADS1	C	eqtl-a-ENSG00000213047	ENSG00000213047	0.0357459	0.00471922	30872
rs174546	FADS1	C	ukb-a-90	Non-cancer illness code self-reported: pernicious anaemia	0.000397523	0.00472389	337159
rs174546	FADS1	C	met-a-467	Hexanoylcarnitine	-0.0096	0.00473696	7340
rs603424	SCD	G	eqtl-a-ENSG00000143811	ENSG00000143811	0.0428865	0.00473696	30962
rs174546	FADS1	C	eqtl-a-ENSG00000186810	ENSG00000186810	0.0357181	0.00475171	9188
rs174546	FADS1	C	eqtl-a-ENSG00000188396	ENSG00000188396	-0.0357156	0.00475467	26011
rs174546	FADS1	C	eqtl-a-ENSG00000120156	ENSG00000120156	0.0356954	0.00477551	31260
rs174546	FADS1	C	eqtl-a-ENSG00000087157	ENSG00000087157	-0.0356979	0.00477848	31086
rs174546	FADS1	C	eqtl-a-ENSG00000107745	ENSG00000107745	0.0356891	0.00478443	25306
rs174546	FADS1	C	ubm-a-1753	NET100 0597	0.047	0.0047863	7916
rs174546	FADS1	C	ubm-a-1916	NET100 0760	0.0459	0.0047863	7916
rs603424	SCD	G	ubm-a-2516	NET100 1360	0.0591	0.0047863	7916
rs603424	SCD	G	eqtl-a-ENSG00000234814	ENSG00000234814	-0.0428364	0.0047874	7931
rs603424	SCD	G	eqtl-a-ENSG00000172315	ENSG00000172315	0.0428273	0.00479336	30962
rs603424	SCD	G	ebi-a-GCST004609	Monocyte percentage of white cells	-0.0133291	0.004797	170494
rs174546	FADS1	C	ukb-b-11497	Operation code: tonsillectomy +/- adenoids	-0.00222856	0.00479999	462933
rs174546	FADS1	C	ukb-b-5253	Diagnoses - main ICD10: N83.2 Other and unspecified ovarian cysts	-0.000406062	0.00479999	463010
rs174546	FADS1	C	ukb-b-6458	Mouth/teeth dental problems: Mouth ulcers	-0.00186936	0.00479999	461113
rs174546	FADS1	C	ukb-b-7323	Energy	-0.0156914	0.00479999	64979
rs174546	FADS1	C	eqtl-a-ENSG00000163159	ENSG00000163159	0.0356751	0.00480231	31300
rs603424	SCD	G	finn-a-F5_BEHEMOCHILD	Behauvioural and emotional disorders with onset usually occuring in childhood and adolescence	0.2066	0.00480695
rs603424	SCD	G	met-a-350	Laurate (12:0)	-0.0071	0.00480795	7346
rs3734398	ELOVL2	T	eqtl-a-ENSG00000178033	ENSG00000178033	-0.0338132	0.00481737	26395
rs174546	FADS1	C	eqtl-a-ENSG00000082438	ENSG00000082438	0.0356511	0.00482936	31300
rs174546	FADS1	C	eqtl-a-ENSG00000154845	ENSG00000154845	0.0356359	0.00484741	31086
rs603424	SCD	G	eqtl-a-ENSG00000112210	ENSG00000112210	0.0427697	0.00485043	30748
rs174546	FADS1	C	eqtl-a-ENSG00000159409	ENSG00000159409	0.0356182	0.00486867	30475
rs3734398	ELOVL2	T	eqtl-a-ENSG00000233165	ENSG00000233165	0.0337545	0.0048899	16098
rs174546	FADS1	C	ubm-a-529	IDP dMRI TBSS ICVF Uncinate fasciculus L	0.0437	0.00489779	7916
rs603424	SCD	G	prot-a-1104	Fibroblast growth factor receptor 3	-0.0891	0.00489779	3301
rs174546	FADS1	C	eqtl-a-ENSG00000138617	ENSG00000138617	0.035593	0.00489903	31300
rs3734398	ELOVL2	T	eqtl-a-ENSG00000243264	ENSG00000243264	-0.0337473	0.00489903	5502
rs603424	SCD	G	ukb-b-5425	Treatment/medication code: chondroitin product	-0.000862652	0.00490004	462933
rs3734398	ELOVL2	T	eqtl-a-ENSG00000065308	ENSG00000065308	-0.0337473	0.00490208	31684
rs174546	FADS1	C	eqtl-a-ENSG00000177707	ENSG00000177707	0.0355791	0.00491428	31086
rs174546	FADS1	C	eqtl-a-ENSG00000135999	ENSG00000135999	0.0355727	0.00492346	31300
rs174546	FADS1	C	eqtl-a-ENSG00000166164	ENSG00000166164	0.0355702	0.00492652	23244
rs174546	FADS1	C	eqtl-a-ENSG00000258702	ENSG00000258702	-0.0355715	0.00492652	4339
rs603424	SCD	G	eqtl-a-ENSG00000168785	ENSG00000168785	0.0426908	0.00492958	30962
rs603424	SCD	G	eqtl-a-ENSG00000213713	ENSG00000213713	0.0426862	0.00493265	4656
rs174546	FADS1	C	eqtl-a-ENSG00000136261	ENSG00000136261	-0.0355588	0.00494186	31300
rs3734398	ELOVL2	T	eqtl-a-ENSG00000202058	ENSG00000202058	0.0337125	0.00494186	3831
rs3734398	ELOVL2	T	eqtl-a-ENSG00000123349	ENSG00000123349	-0.0337101	0.004948	31684
rs174546	FADS1	C	met-c-954	Concentration of very small VLDL particles	0.029946	0.00496204	19273
rs174546	FADS1	C	ukb-d-22660_105	Gap coding: Looking after the home and/or family	0.00619181	0.00497875	67655
rs174546	FADS1	C	eqtl-a-ENSG00000141452	ENSG00000141452	0.0355171	0.00499126	31300
rs174546	FADS1	C	ukb-b-17241	Blood clot, DVT, bronchitis, emphysema, asthma, rhinitis, eczema, allergy diagnosed by doctor: Hayfever, allergic rhinitis or eczema	0.00256908	0.005	462013
rs3734398	ELOVL2	T	ukb-b-13350	PCT responsible for patient data: NOTTINGHAM CITY PCT	-0.000425969	0.005	463010
rs3734398	ELOVL2	T	ukb-b-6762	PCT where patients GP was registered: NOTTINGHAM CITY PCT	-0.000533957	0.005	463010
rs3734398	ELOVL2	T	ukb-b-9127	Illnesses of father: Chronic bronchitis/emphysema	-0.00201184	0.005	402389
rs3734398	ELOVL2	T	eqtl-a-ENSG00000120049	ENSG00000120049	-0.033661	0.0050098	31470
rs174546	FADS1	C	prot-a-818	Diablo homolog, mitochondrial	0.0724	0.00501187	3301
rs174546	FADS1	C	ubm-a-2097	NET100 0941	-0.0466	0.00501187	7916
rs3734398	ELOVL2	T	ubm-a-2432	NET100 1276	0.0446	0.00501187	7916
rs603424	SCD	G	ubm-a-2286	NET100 1130	-0.0579	0.00501187	7916
rs603424	SCD	G	ubm-a-2930	DKTatlas lh entorhinal thickness	-0.0564	0.00501187	7916
rs174546	FADS1	C	eqtl-a-ENSG00000006125	ENSG00000006125	0.0354905	0.00502539	31086
rs603424	SCD	G	eqtl-a-ENSG00000255150	ENSG00000255150	-0.0425951	0.00502852	30962
rs174546	FADS1	C	eqtl-a-ENSG00000140009	ENSG00000140009	0.0354754	0.00504104	31086
rs174546	FADS1	C	eqtl-a-ENSG00000078081	ENSG00000078081	0.0354691	0.00505045	31086
rs3734398	ELOVL2	T	eqtl-a-ENSG00000224870	ENSG00000224870	0.0336166	0.00506606	20202
rs603424	SCD	G	eqtl-a-ENSG00000109111	ENSG00000109111	0.0425542	0.00506921	30748
rs174546	FADS1	C	eqtl-a-ENSG00000005955	ENSG00000005955	-0.0354513	0.00507551	14263
rs174546	FADS1	C	ieu-a-1125	Endometrioid ovarian cancer	-0.08478	0.00508195	43751
rs174546	FADS1	C	eqtl-a-ENSG00000130584	ENSG00000130584	-0.0354374	0.00509132	26225
rs603424	SCD	G	eqtl-a-ENSG00000114738	ENSG00000114738	-0.0425375	0.00509132	30962
rs603424	SCD	G	ebi-a-GCST005847	Heart rate response to recovery post exercise (20 sec)	0.0211704	0.0051	54137
rs174546	FADS1	C	ukb-d-D17	Diagnoses - main ICD10: D17 Benign lipomatous neoplasm	0.000769526	0.00510258	361194
rs3734398	ELOVL2	T	eqtl-a-ENSG00000100330	ENSG00000100330	-0.0335914	0.00510387	31684
rs603424	SCD	G	ukb-a-488	Medication for cholesterol blood pressure or diabetes: Cholesterol lowering medication	-0.00567254	0.00510775	154702
rs174546	FADS1	C	eqtl-a-ENSG00000213719	ENSG00000213719	0.0354185	0.0051134	14263
rs3734398	ELOVL2	T	eqtl-a-ENSG00000167699	ENSG00000167699	-0.0335806	0.00511658	31684
rs603424	SCD	G	eqtl-a-ENSG00000185630	ENSG00000185630	0.0425071	0.00511658	30962
rs603424	SCD	G	eqtl-a-ENSG00000116663	ENSG00000116663	-0.0425026	0.00512613	30962
rs174546	FADS1	C	prot-a-2204	Protocadherin beta-2	0.0722	0.00512861	3301
rs3734398	ELOVL2	T	prot-a-2326	Corticotropin	-0.0697	0.00512861	3301
rs603424	SCD	G	prot-a-859	Dipeptidyl peptidase 2	-0.0887	0.00512861	3301
rs174546	FADS1	C	eqtl-a-ENSG00000204472	ENSG00000204472	-0.0354046	0.0051357	14263
rs603424	SCD	G	prot-c-4925_54_2	MMP-13	0.1564	0.00513701	997
rs603424	SCD	G	eqtl-a-ENSG00000117410	ENSG00000117410	-0.0424904	0.00513878	30962
rs3734398	ELOVL2	T	eqtl-a-ENSG00000248569	ENSG00000248569	0.0335591	0.00514198	7444
rs603424	SCD	G	eqtl-a-ENSG00000226660	ENSG00000226660	0.0424828	0.00514198	5164
rs174546	FADS1	C	ukb-d-I9_PHLETHROMBDVTLOW	DVT of lower extremities	0.00052838	0.00514588	361194
rs3734398	ELOVL2	T	eqtl-a-ENSG00000171174	ENSG00000171174	0.0335447	0.00516119	31684
rs174546	FADS1	C	ebi-a-GCST005194	Coronary artery disease	0.0153	0.00517905	296525
rs603424	SCD	G	eqtl-a-ENSG00000128284	ENSG00000128284	-0.0424449	0.00518681	30962
rs3734398	ELOVL2	T	eqtl-a-ENSG00000089195	ENSG00000089195	0.0335231	0.00518991	31684
rs174546	FADS1	C	eqtl-a-ENSG00000269969	ENSG00000269969	-0.0353578	0.00519314	4339
rs603424	SCD	G	ukb-b-13520	Orange intake	-0.0133844	0.00519996	64949
rs3734398	ELOVL2	T	eqtl-a-ENSG00000213963	ENSG00000213963	-0.0335171	0.00520283	30551
rs174546	FADS1	C	met-a-414	X-06307	-0.0101	0.00521003	6385
rs174546	FADS1	C	eqtl-a-ENSG00000133627	ENSG00000133627	-0.0353186	0.00524155	30337
rs174546	FADS1	C	eqtl-a-ENSG00000184293	ENSG00000184293	0.0353173	0.00524155	31300
rs174546	FADS1	C	prot-a-2986	Tolloid-like protein 1	-0.0721	0.00524807	3301
rs603424	SCD	G	eqtl-a-ENSG00000132963	ENSG00000132963	0.042369	0.00526429	30748
rs3734398	ELOVL2	T	eqtl-a-ENSG00000117036	ENSG00000117036	0.0334668	0.00526757	31256
rs174546	FADS1	C	eqtl-a-ENSG00000111801	ENSG00000111801	0.0352832	0.00528713	31300
rs174546	FADS1	C	eqtl-a-ENSG00000165929	ENSG00000165929	-0.0352807	0.00529359	31300
rs174546	FADS1	C	ukb-b-12026	Ever had same-sex intercourse	-0.00117387	0.00530005	418120
rs174546	FADS1	C	ukb-b-5801	Age started wearing glasses or contact lenses	0.00656739	0.00530005	397498
rs174546	FADS1	C	eqtl-a-ENSG00000101444	ENSG00000101444	-0.0352705	0.00530677	14263
rs603424	SCD	G	eqtl-a-ENSG00000103653	ENSG00000103653	-0.0423296	0.00531007	30962
rs3734398	ELOVL2	T	eqtl-a-ENSG00000204310	ENSG00000204310	-0.0334152	0.00533962	14263
rs603424	SCD	G	ebi-a-GCST008036	Hypertension	-0.050746	0.0053422	20526
rs603424	SCD	G	eqtl-a-ENSG00000198780	ENSG00000198780	0.0422856	0.00535279	25459
rs174546	FADS1	C	ubm-a-2555	NET100 1399	-0.0462	0.00537032	7916
rs603424	SCD	G	prot-a-2028	Neuronal growth regulator 1	0.0883	0.00537032	3301
rs174546	FADS1	C	eqtl-a-ENSG00000204922	ENSG00000204922	-0.0352136	0.00537923	20737
rs3734398	ELOVL2	T	ukb-d-30140_irnt	Neutrophill count	-0.00668817	0.00538543	349856
rs3734398	ELOVL2	T	ukb-b-11535	Mineral and other dietary supplements: Glucosamine	0.00230157	0.00539995	461384
rs3734398	ELOVL2	T	ukb-b-14598	Intended management of patient (recoded): No overnight hospital stay	0.00290619	0.00539995	455026
rs603424	SCD	G	ukb-b-18018	Operative procedures - main OPCS: K49.1 Percutaneous transluminal balloon angioplasty of one coronary artery	-0.000543685	0.00539995	463010
rs174546	FADS1	C	ukb-a-549	Diagnoses - main ICD10: K40 Inguinal hernia	0.0011221	0.00543939	337199
rs603424	SCD	G	eqtl-a-ENSG00000134371	ENSG00000134371	0.0421808	0.0054694	30962
rs174546	FADS1	C	eqtl-a-ENSG00000229754	ENSG00000229754	-0.0351365	0.00547961	23030
rs174546	FADS1	C	eqtl-a-ENSG00000130876	ENSG00000130876	0.0351327	0.0054829	31300
rs603424	SCD	G	prot-a-1939	Double-strand break repair protein MRE11A	-0.0881	0.00549541	3301
rs603424	SCD	G	prot-a-737	Coxsackievirus and adenovirus receptor	-0.088	0.00549541	3301
rs603424	SCD	G	eqtl-a-ENSG00000186567	ENSG00000186567	0.0421566	0.00549642	30962
rs603424	SCD	G	eqtl-a-ENSG00000092445	ENSG00000092445	0.042155	0.00549984	29218
rs3734398	ELOVL2	T	ieu-b-69	sepsis	-0.0375409	0.00549997	462918
rs603424	SCD	G	eqtl-a-ENSG00000167552	ENSG00000167552	-0.042152	0.00550326	13925
rs174546	FADS1	C	ieu-b-31	monocyte cell count	-0.005471	0.00550896	520191
rs174546	FADS1	C	eqtl-a-ENSG00000057657	ENSG00000057657	0.0351125	0.00550998	31300
rs174546	FADS1	C	eqtl-a-ENSG00000261186	ENSG00000261186	0.0351125	0.00550998	5502
rs603424	SCD	G	eqtl-a-ENSG00000137414	ENSG00000137414	-0.0421383	0.00552014	30748
rs3734398	ELOVL2	T	eqtl-a-ENSG00000092445	ENSG00000092445	-0.0332774	0.00553032	29940
rs174546	FADS1	C	eqtl-a-ENSG00000147274	ENSG00000147274	-0.0350948	0.0055372	9188
rs174546	FADS1	C	eqtl-a-ENSG00000215012	ENSG00000215012	-0.0350935	0.0055372	26225
rs603424	SCD	G	eqtl-a-ENSG00000182308	ENSG00000182308	0.0421125	0.00554396	25887
rs603424	SCD	G	ukb-d-30860_irnt	Total protein	-0.0093128	0.00556135	314921
rs174546	FADS1	C	eqtl-a-ENSG00000196668	ENSG00000196668	0.0350644	0.00557468	22539
rs3734398	ELOVL2	T	eqtl-a-ENSG00000069493	ENSG00000069493	-0.0332486	0.00557468	31470
rs174546	FADS1	C	eqtl-a-ENSG00000146477	ENSG00000146477	0.0350594	0.00558162	25463
rs174546	FADS1	C	ukb-b-3444	Treatment speciality of consultant (recoded): Endocrinology	0.000366153	0.00560003	444055
rs3734398	ELOVL2	T	ukb-b-12439	Operative procedures - secondary OPCS: Q18.8 Other specified diagnostic endoscopic examination of uterus	0.000329347	0.00560003	463010
rs174546	FADS1	C	ieu-a-965	Lung adenocarcinoma	0.0826384	0.00561798	18336
rs174546	FADS1	C	ukb-a-453	Medication for pain relief constipation heartburn: None of the above	-0.00354159	0.00562018	333581
rs3734398	ELOVL2	T	ubm-a-1372	NET100 0216	-0.0438	0.00562341	7916
rs3734398	ELOVL2	T	eqtl-a-ENSG00000196998	ENSG00000196998	0.0332042	0.00563326	9188
rs3734398	ELOVL2	T	ukb-a-171	Treatment/medication code: alendronate sodium	-0.000716431	0.00563547	337159
rs174546	FADS1	C	eqtl-a-ENSG00000160703	ENSG00000160703	0.0350189	0.00563664	31300
rs174546	FADS1	C	eqtl-a-ENSG00000139725	ENSG00000139725	0.0350063	0.00565405	31300
rs174546	FADS1	C	eqtl-a-ENSG00000010539	ENSG00000010539	0.0350012	0.00566096	31086
rs3734398	ELOVL2	T	eqtl-a-ENSG00000211893	ENSG00000211893	-0.0331839	0.00566448	5502
rs174546	FADS1	C	ukb-d-I9_DVTANDPULM	DVT of lower extremities and pulmonary embolism	0.000743291	0.00569469	361194
rs3734398	ELOVL2	T	ukb-b-713	Operative procedures - secondary OPCS: Q22.1 Bilateral salpingoophorectomy	0.000721058	0.00569994	463010
rs3734398	ELOVL2	T	eqtl-a-ENSG00000261864	ENSG00000261864	0.0331491	0.00571321	6598
rs174546	FADS1	C	eqtl-a-ENSG00000139641	ENSG00000139641	0.0349519	0.00573073	28533
rs174546	FADS1	C	prot-a-2501	Probable RNA-binding protein 19	0.0713	0.0057544	3301
rs174546	FADS1	C	prot-a-505	CCAAT/enhancer-binding protein beta	0.0712	0.0057544	3301
rs603424	SCD	G	prot-a-188	Argininosuccinate lyase	0.0875	0.0057544	3301
rs174546	FADS1	C	met-a-609	X-12441--12-hydroxyeicosatetraenoate (12-HETE)	0.0319	0.00575997	2725
rs174546	FADS1	C	ebi-a-GCST90001522	CD33- HLA DR- Absolute Count	0.1045	0.00576806	1858
rs174546	FADS1	C	ieu-a-977	Forearm bone mineral density	-0.04659	0.00577006	10805
rs174546	FADS1	C	eqtl-a-ENSG00000152582	ENSG00000152582	-0.0349178	0.00578016	31300
rs603424	SCD	G	eqtl-a-ENSG00000129515	ENSG00000129515	0.0419031	0.00578722	30962
rs603424	SCD	G	eqtl-a-ENSG00000214253	ENSG00000214253	0.0419001	0.00579082	30962
rs174546	FADS1	C	eqtl-a-ENSG00000115998	ENSG00000115998	0.0349064	0.00579429	31300
rs3734398	ELOVL2	T	ebi-a-GCST006100	Strenuous sports or other exercises	0.00313855	0.00580003	350492
rs603424	SCD	G	eqtl-a-ENSG00000123091	ENSG00000123091	0.0418895	0.00580136	30922
rs603424	SCD	G	finn-a-SCND_OTH_KNEEARTHROSIS	Other secondary gonarthrosis	-0.3909	0.00580203
rs3734398	ELOVL2	T	eqtl-a-ENSG00000159082	ENSG00000159082	-0.0330867	0.00580845	31684
rs3734398	ELOVL2	T	eqtl-a-ENSG00000187764	ENSG00000187764	-0.0330748	0.00582626	31684
rs174546	FADS1	C	ebi-a-GCST90001458	Myeloid Dendritic Cell Absolute Count	0.08068	0.00583405	3387
rs174546	FADS1	C	ukb-d-30120_irnt	Lymphocyte count	0.00688183	0.00583472	349856
rs174546	FADS1	C	eqtl-a-ENSG00000226125	ENSG00000226125	0.0348748	0.005837	5502
rs174546	FADS1	C	ebi-a-GCST006943	Feeling miserable	-0.00673324	0.00583795	376097
rs603424	SCD	G	eqtl-a-ENSG00000134575	ENSG00000134575	-0.0418576	0.00584063	30748
rs603424	SCD	G	eqtl-a-ENSG00000118564	ENSG00000118564	-0.0418561	0.00584413	30748
rs3734398	ELOVL2	T	eqtl-a-ENSG00000186073	ENSG00000186073	0.033058	0.00584777	25860
rs174546	FADS1	C	met-c-938	Tyrosine	-0.02714	0.00585302	22698
rs603424	SCD	G	eqtl-a-ENSG00000119471	ENSG00000119471	-0.0418424	0.00586206	30962
rs3734398	ELOVL2	T	met-a-682	1-arachidonoylglycerophosphoethanolamine*	-0.0071	0.005863	7350
rs3734398	ELOVL2	T	met-a-628	Linolenate [alpha or gamma; (18:3n3 or 6)]	0.0094	0.005868	7338
rs603424	SCD	G	eqtl-a-ENSG00000116649	ENSG00000116649	-0.0418318	0.00587286	30962
rs603424	SCD	G	eqtl-a-ENSG00000248603	ENSG00000248603	0.0418257	0.00587638	3831
rs174546	FADS1	C	eqtl-a-ENSG00000211945	ENSG00000211945	0.0348444	0.00588004	5502
rs603424	SCD	G	eqtl-a-ENSG00000068079	ENSG00000068079	-0.0418227	0.00588356	30962
rs174546	FADS1	C	ubm-a-577	IDP dMRI TBSS OD Uncinate fasciculus L	-0.0443	0.00588844	7916
rs174546	FADS1	C	ubm-a-727	IDP dMRI ProbtrackX L1 ml r	0.0453	0.00588844	7916
rs3734398	ELOVL2	T	prot-a-1856	Megakaryocyte-associated tyrosine-protein kinase	-0.0686	0.00588844	3301
rs603424	SCD	G	eqtl-a-ENSG00000178105	ENSG00000178105	-0.0418136	0.00589441	30962
rs174546	FADS1	C	ebi-a-GCST006946	Worry too long after an embarrassing experience	0.00679961	0.00589902	367725
rs174546	FADS1	C	ukb-b-18700	Non-cancer illness code, self-reported: cholelithiasis/gall stones	-0.000767484	0.00589997	462933
rs174546	FADS1	C	ukb-b-9536	Diagnoses - main ICD10: D25.9 Leiomyoma of uterus, unspecified	-0.000643476	0.00589997	463010
rs603424	SCD	G	eqtl-a-ENSG00000213557	ENSG00000213557	0.0418045	0.0059016	5164
rs174546	FADS1	C	prot-c-4986_59_1	FAK1	-0.1326	0.00590201	996
rs603424	SCD	G	eqtl-a-ENSG00000238465	ENSG00000238465	-0.0417923	0.0059197	5164
rs603424	SCD	G	eqtl-a-ENSG00000102572	ENSG00000102572	0.0417863	0.00592325	30962
rs603424	SCD	G	eqtl-a-ENSG00000119414	ENSG00000119414	-0.0417847	0.00593048	30962
rs3734398	ELOVL2	T	eqtl-a-ENSG00000106633	ENSG00000106633	0.0329968	0.00594142	30137
rs174546	FADS1	C	eqtl-a-ENSG00000138829	ENSG00000138829	-0.0348014	0.00594497	31300
rs174546	FADS1	C	eqtl-a-ENSG00000230850	ENSG00000230850	-0.0348014	0.00594497	5502
rs174546	FADS1	C	eqtl-a-ENSG00000116117	ENSG00000116117	0.0347977	0.00594867	30381
rs174546	FADS1	C	ukb-a-340	Hearing aid user	0.00198414	0.00596005	204240
rs3734398	ELOVL2	T	eqtl-a-ENSG00000224429	ENSG00000224429	0.0329777	0.00597049	5502
rs174546	FADS1	C	ukb-a-517	Diagnoses - main ICD10: B37 Candidiasis	0.000150036	0.00597599	337199
rs603424	SCD	G	eqtl-a-ENSG00000111144	ENSG00000111144	-0.0417438	0.00597778	30962
rs603424	SCD	G	eqtl-a-ENSG00000237972	ENSG00000237972	0.0417347	0.00598508	3831
rs603424	SCD	G	met-a-409	Docosahexaenoate (DHA; 22:6n3)	-0.0115	0.00599004	7369
rs174546	FADS1	C	eqtl-a-ENSG00000013374	ENSG00000013374	0.034766	0.00599239	30872
rs3734398	ELOVL2	T	eqtl-a-ENSG00000161179	ENSG00000161179	0.0329609	0.00599239	26395
rs174546	FADS1	C	ebi-a-GCST008034	Hemoglobin A1c levels	0.0403795	0.00599957	10408
rs174546	FADS1	C	ukb-b-4956	Morning/evening person (chronotype)	-0.00587408	0.00599998	413343
rs3734398	ELOVL2	T	ukb-b-12604	Diagnoses - secondary ICD10: N94.6 Dysmenorrhoea, unspecified	0.000286403	0.00599998	463010
rs603424	SCD	G	eqtl-a-ENSG00000134222	ENSG00000134222	-0.0417195	0.00600703	30962
rs174546	FADS1	C	ubm-a-3062	DKTatlas rh transversetemporal thickness	0.0429	0.0060256	7916
rs3734398	ELOVL2	T	prot-a-215	UDP-GlcNAc:betaGal beta-1,3-N-acetylglucosaminyltransferase 8	0.0684	0.0060256	3301
rs3734398	ELOVL2	T	eqtl-a-ENSG00000231858	ENSG00000231858	0.0329297	0.00604366	10069
rs3734398	ELOVL2	T	eqtl-a-ENSG00000242085	ENSG00000242085	-0.0329249	0.0060548	3831
rs174546	FADS1	C	eqtl-a-ENSG00000108576	ENSG00000108576	-0.0347218	0.00605843	31300
rs603424	SCD	G	eqtl-a-ENSG00000135424	ENSG00000135424	0.0416724	0.00605843	30748
rs3734398	ELOVL2	T	eqtl-a-ENSG00000101901	ENSG00000101901	-0.0329177	0.0060622	9188
rs174546	FADS1	C	eqtl-a-ENSG00000225603	ENSG00000225603	-0.0347155	0.0060696	4656
rs174546	FADS1	C	eqtl-a-ENSG00000170293	ENSG00000170293	-0.0347142	0.00607323	9188
rs603424	SCD	G	eqtl-a-ENSG00000132434	ENSG00000132434	-0.0416588	0.00608065	30962
rs174546	FADS1	C	eqtl-a-ENSG00000005844	ENSG00000005844	0.034699	0.00609172	31300
rs3734398	ELOVL2	T	eqtl-a-ENSG00000071082	ENSG00000071082	-0.0328961	0.00609916	14263
rs174546	FADS1	C	ukb-b-6616	Diagnoses - secondary ICD10: K26.9 Unspecified as acute or chronic, without haemorrhage or perforation	-0.000282955	0.0061	463010
rs174546	FADS1	C	ebi-a-GCST004453	Interleukin-4 levels	-0.0438	0.00610801	8124
rs3734398	ELOVL2	T	met-a-411	X-06226	0.0047	0.00612097	7182
rs603424	SCD	G	ukb-a-103	Non-cancer illness code self-reported: crohns disease	-0.000492328	0.00612195	337159
rs174546	FADS1	C	eqtl-a-ENSG00000124383	ENSG00000124383	-0.0346775	0.0061252	31260
rs603424	SCD	G	eqtl-a-ENSG00000163191	ENSG00000163191	-0.0416223	0.0061252	28195
rs603424	SCD	G	met-a-513	X-11440	0.0175	0.00612901	7250
rs174546	FADS1	C	eqtl-a-ENSG00000114446	ENSG00000114446	0.0346497	0.00616269	31300
rs174546	FADS1	C	prot-a-591	Caseinolytic peptidase B protein homolog	0.0709	0.00616595	3301
rs174546	FADS1	C	ubm-a-3077	a2009s rh G front inf-Orbital thickness	0.0421	0.00616595	7916
rs174546	FADS1	C	ubm-a-920	NODEamps100 0029	-0.0422	0.00616595	7916
rs603424	SCD	G	prot-a-2902	Sushi domain-containing protein 2	-0.0868	0.00616595	3301
rs174546	FADS1	C	ebi-a-GCST90002116	HLA DR on B cell	-0.08259	0.00616694	3060
rs174546	FADS1	C	met-c-883	Total lipids in large LDL	0.029189	0.00618102	19273
rs174546	FADS1	C	eqtl-a-ENSG00000213689	ENSG00000213689	0.034627	0.00619641	14263
rs603424	SCD	G	eqtl-a-ENSG00000234975	ENSG00000234975	-0.0415586	0.00620397	21987
rs174546	FADS1	C	eqtl-a-ENSG00000163171	ENSG00000163171	0.0346156	0.00621527	31300
rs174546	FADS1	C	eqtl-a-ENSG00000090339	ENSG00000090339	-0.0346131	0.00622286	31300
rs603424	SCD	G	eqtl-a-ENSG00000090581	ENSG00000090581	0.0415328	0.00623046	30962
rs174546	FADS1	C	eqtl-a-ENSG00000167182	ENSG00000167182	0.0345991	0.00623807	30337
rs603424	SCD	G	eqtl-a-ENSG00000159399	ENSG00000159399	-0.0415222	0.00624942	25098
rs174546	FADS1	C	eqtl-a-ENSG00000168883	ENSG00000168883	0.034589	0.00625317	31300
rs174546	FADS1	C	eqtl-a-ENSG00000100554	ENSG00000100554	0.034584	0.0062608	31300
rs603424	SCD	G	eqtl-a-ENSG00000105438	ENSG00000105438	-0.0415009	0.00627596	30748
rs603424	SCD	G	prot-c-4128_27_2	Eotaxin-2	-0.1535	0.00628695	997
rs174546	FADS1	C	eqtl-a-ENSG00000132824	ENSG00000132824	0.0345675	0.00628753	31300
rs174546	FADS1	C	ukb-b-5945	Relative age of first facial hair	-0.00391329	0.00629999	204568
rs174546	FADS1	C	ukb-b-6992	Type of meals eaten: Restaurant meals	-0.00573285	0.00629999	64949
rs174546	FADS1	C	eqtl-a-ENSG00000140400	ENSG00000140400	-0.0345562	0.00630652	31086
rs174546	FADS1	C	ubm-a-391	IDP dMRI TBSS L2 Body of corpus callosum	-0.0433	0.00630957	7916
rs174546	FADS1	C	ubm-a-918	NODEamps100 0027	-0.0431	0.00630957	7916
rs603424	SCD	G	prot-a-1493	Interleukin-19	-0.0867	0.00630957	3301
rs603424	SCD	G	prot-c-2979_8_2	ENA-78	-0.1536	0.00631001	997
rs174546	FADS1	C	eqtl-a-ENSG00000185614	ENSG00000185614	-0.0345498	0.00631422	25306
rs174546	FADS1	C	eqtl-a-ENSG00000108797	ENSG00000108797	-0.0345448	0.00632193	31300
rs174546	FADS1	C	eqtl-a-ENSG00000206567	ENSG00000206567	0.0345435	0.00632193	25306
rs174546	FADS1	C	eqtl-a-ENSG00000261269	ENSG00000261269	0.0345397	0.00632572	22111
rs3734398	ELOVL2	T	ieu-b-34	neutrophil cell count	-0.005293	0.00632805	517887
rs3734398	ELOVL2	T	ieu-a-812	Parkinson's disease	-0.113057	0.00633403	5691
rs174546	FADS1	C	eqtl-a-ENSG00000197632	ENSG00000197632	0.0345271	0.00634878	28279
rs174546	FADS1	C	eqtl-a-ENSG00000077549	ENSG00000077549	0.0345144	0.00636429	31260
rs174546	FADS1	C	ukb-a-370	Family relationship satisfaction	-0.0110074	0.0063706	110290
rs603424	SCD	G	eqtl-a-ENSG00000075945	ENSG00000075945	0.0414235	0.00637192	30748
rs174546	FADS1	C	eqtl-a-ENSG00000133805	ENSG00000133805	-0.0345119	0.00637588	31300
rs174546	FADS1	C	eqtl-a-ENSG00000006638	ENSG00000006638	-0.0345056	0.00638352	31300
rs3734398	ELOVL2	T	eqtl-a-ENSG00000108819	ENSG00000108819	-0.0327115	0.00639131	31684
rs603424	SCD	G	ukb-b-6324	Processed meat intake	-0.0075171	0.0064	461981
rs174546	FADS1	C	eqtl-a-ENSG00000138642	ENSG00000138642	0.0344841	0.00641077	31300
rs3734398	ELOVL2	T	eqtl-a-ENSG00000197712	ENSG00000197712	0.0326959	0.00641077	14263
rs603424	SCD	G	eqtl-a-ENSG00000196427	ENSG00000196427	0.0413917	0.00641077	9414
rs174546	FADS1	C	eqtl-a-ENSG00000185104	ENSG00000185104	0.0344841	0.00641461	31300
rs174546	FADS1	C	eqtl-a-ENSG00000183691	ENSG00000183691	-0.0344816	0.00641845	31300
rs603424	SCD	G	eqtl-a-ENSG00000144635	ENSG00000144635	-0.041378	0.00643398	13925
rs603424	SCD	G	ebi-a-GCST90000460	CXCL11 levels	-0.1685	0.00643665	982
rs174546	FADS1	C	prot-a-130	Apolipoprotein D	0.0704	0.00645654	3301
rs174546	FADS1	C	prot-a-1416	Interferon-induced protein with tetratricopeptide repeats 2	0.0703	0.00645654	3301
rs3734398	ELOVL2	T	prot-a-3116	Titin	-0.0678	0.00645654	3301
rs603424	SCD	G	ubm-a-2245	NET100 1089	0.0571	0.00645654	7916
rs174546	FADS1	C	eqtl-a-ENSG00000133243	ENSG00000133243	0.0344411	0.00648097	26026
rs174546	FADS1	C	eqtl-a-ENSG00000263065	ENSG00000263065	0.0344398	0.00648097	4677
rs603424	SCD	G	eqtl-a-ENSG00000087470	ENSG00000087470	0.0413294	0.00649277	29999
rs174546	FADS1	C	ieu-a-273	Mean cell volume	0.0836	0.00649606	45763
rs3734398	ELOVL2	T	eqtl-a-ENSG00000112406	ENSG00000112406	-0.0326456	0.00649666	31684
rs603424	SCD	G	eqtl-a-ENSG00000132205	ENSG00000132205	-0.0413264	0.00649666	30962
rs174546	FADS1	C	ukb-d-20550_1	Activities undertaken to treat anxiety: Talking therapies, such as psychotherapy, counselling, group therapy or CBT	-0.00429096	0.00652259	98990
rs603424	SCD	G	met-b-213	CD4mem:%cFTH (3)	-0.0747246	0.00653085	444
rs603424	SCD	G	eqtl-a-ENSG00000160185	ENSG00000160185	-0.0412945	0.00654003	30748
rs174546	FADS1	C	eqtl-a-ENSG00000100461	ENSG00000100461	0.0343981	0.00654395	31300
rs603424	SCD	G	eqtl-a-ENSG00000117054	ENSG00000117054	0.0412778	0.00655979	29999
rs603424	SCD	G	eqtl-a-ENSG00000243477	ENSG00000243477	-0.0412657	0.00657567	30962
rs603424	SCD	G	ukb-a-288	Arm fat-free mass (left)	-0.00559758	0.00657567	331159
rs3734398	ELOVL2	T	eqtl-a-ENSG00000057757	ENSG00000057757	0.0325916	0.00657976	25690
rs174546	FADS1	C	eqtl-a-ENSG00000241106	ENSG00000241106	0.0343715	0.00658764	13344
rs603424	SCD	G	eqtl-a-ENSG00000174871	ENSG00000174871	-0.0412596	0.00658764	30534
rs174546	FADS1	C	eqtl-a-ENSG00000198755	ENSG00000198755	-0.034369	0.00659569	6421
rs174546	FADS1	C	ubm-a-1310	NET100 0154	-0.0449	0.00660693	7916
rs603424	SCD	G	prot-a-2035	Neuropilin and tolloid-like protein 1	-0.0861	0.00660693	3301
rs603424	SCD	G	eqtl-a-ENSG00000234883	ENSG00000234883	0.0412308	0.00661957	17632
rs174546	FADS1	C	ieu-b-9	generalized epilepsy, all documented cases	0.0357428	0.00662003	33446
rs174546	FADS1	C	eqtl-a-ENSG00000186187	ENSG00000186187	-0.0343412	0.00663957	31300
rs603424	SCD	G	eqtl-a-ENSG00000170430	ENSG00000170430	-0.0412141	0.00664768	30962
rs174546	FADS1	C	ebi-a-GCST90001979	CD16 on CD14- CD16+ monocyte	-0.07513	0.00665105	3620
rs174546	FADS1	C	eqtl-a-ENSG00000080546	ENSG00000080546	0.0343172	0.00667175	31300
rs3734398	ELOVL2	T	eqtl-a-ENSG00000060749	ENSG00000060749	-0.0325377	0.00667575	31470
rs174546	FADS1	C	ukb-b-8846	Methods of admission to hospital (recoded): Elective admission: Booked	0.00273136	0.00669993	462717
rs603424	SCD	G	ukb-b-29	Porridge intake	-0.0139651	0.00669993	64949
rs3734398	ELOVL2	T	eqtl-a-ENSG00000145063	ENSG00000145063	0.0325197	0.00670409	6598
rs174546	FADS1	C	ukb-d-4990	FI6 : conditional arithmetic	-0.00582667	0.00670548	102181
rs174546	FADS1	C	eqtl-a-ENSG00000131368	ENSG00000131368	-0.0342931	0.00671614	31086
rs174546	FADS1	C	eqtl-a-ENSG00000230280	ENSG00000230280	-0.0342868	0.00672419	4994
rs174546	FADS1	C	eqtl-a-ENSG00000259659	ENSG00000259659	0.0342843	0.00672419	3831
rs174546	FADS1	C	met-a-660	X-12786	-0.0115	0.00673302	6144
rs174546	FADS1	C	eqtl-a-ENSG00000074201	ENSG00000074201	-0.0342805	0.00673643	31300
rs174546	FADS1	C	met-a-566	X-12038	0.005	0.00673907	7315
rs174546	FADS1	C	ebi-a-GCST90001975	FSC-A on HLA DR+ T cell	-0.07851	0.00675896	3060
rs174546	FADS1	C	prot-a-1317	Hemoglobin subunit zeta	0.07	0.00676083	3301
rs174546	FADS1	C	ubm-a-1934	NET100 0778	-0.0439	0.00676083	7916
rs603424	SCD	G	ubm-a-2544	NET100 1388	-0.057	0.00676083	7916
rs603424	SCD	G	eqtl-a-ENSG00000223946	ENSG00000223946	0.0411185	0.00676893	3831
rs3734398	ELOVL2	T	ukb-d-N84	Diagnoses - main ICD10: N84 Polyp of female genital tract	0.000882322	0.00677064	361194
rs174546	FADS1	C	eqtl-a-ENSG00000100503	ENSG00000100503	0.0342552	0.00677314	31300
rs603424	SCD	G	eqtl-a-ENSG00000163606	ENSG00000163606	0.041117	0.00677314	30748
rs174546	FADS1	C	eqtl-a-ENSG00000109084	ENSG00000109084	-0.0342527	0.00678125	31300
rs603424	SCD	G	eqtl-a-ENSG00000232573	ENSG00000232573	0.0411109	0.00678125	5164
rs174546	FADS1	C	ukb-d-20118_6	Home area population density - urban or rural: England/Wales - Town and Fringe - less sparse	0.00172286	0.00679313	357712
rs174546	FADS1	C	ukb-b-11480	Corneal hysteresis (right)	0.0126117	0.00680002	97653
rs174546	FADS1	C	ukb-b-7759	Typical diet yesterday	-0.00610853	0.00680002	64949
rs603424	SCD	G	eqtl-a-ENSG00000200534	ENSG00000200534	-0.0410927	0.00680581	25633
rs603424	SCD	G	ieu-a-973	Ulcerative colitis	-0.0676586	0.00682999	36000
rs174546	FADS1	C	eqtl-a-ENSG00000105135	ENSG00000105135	-0.0342211	0.00683455	31086
rs3734398	ELOVL2	T	eqtl-a-ENSG00000243433	ENSG00000243433	0.0324406	0.00683455	4022
rs603424	SCD	G	eqtl-a-ENSG00000183347	ENSG00000183347	-0.041073	0.00683455	30922
rs174546	FADS1	C	eqtl-a-ENSG00000100330	ENSG00000100330	0.034211	0.00684684	31300
rs174546	FADS1	C	eqtl-a-ENSG00000143297	ENSG00000143297	0.0342072	0.0068511	31046
rs3734398	ELOVL2	T	eqtl-a-ENSG00000251495	ENSG00000251495	0.032431	0.0068511	3831
rs3734398	ELOVL2	T	ebi-a-GCST90001568	Naive CD4-CD8- T cell %T cell	-0.05657	0.00687496	3427
rs174546	FADS1	C	met-a-474	Gamma-glutamylvaline	-0.0065	0.00689208	7307
rs174546	FADS1	C	ukb-b-16858	Cough on most days	0.00410668	0.00690001	112583
rs174546	FADS1	C	ukb-b-5447	Heel broadband ultrasound attenuation (left)	-0.009662	0.00690001	146218
rs3734398	ELOVL2	T	ukb-b-10813	Operative procedures - main OPCS: X55.8 Other specified other operations on unspecified organ	-0.000350772	0.00690001	463010
rs3734398	ELOVL2	T	ukb-b-12722	Non-cancer illness code, self-reported: uterine fibroids	0.000693756	0.00690001	462933
rs603424	SCD	G	ieu-a-74	Waist-to-hip ratio	0.016	0.00690001	118185
rs603424	SCD	G	eqtl-a-ENSG00000257495	ENSG00000257495	0.0410183	0.00690478	5164
rs174546	FADS1	C	ubm-a-320	IDP dMRI TBSS MO Posterior thalamic radiation R	0.0447	0.00691831	7916
rs3734398	ELOVL2	T	prot-a-2107	Neurexin-3-beta	0.0673	0.00691831	3301
rs3734398	ELOVL2	T	prot-a-533	Chondroadherin	-0.0672	0.00691831	3301
rs603424	SCD	G	prot-a-2277	Pirin	0.0856	0.00691831	3301
rs603424	SCD	G	ebi-a-GCST90001865	CD3 on CD28- CD8+ T cell	0.077	0.00694496	2919
rs174546	FADS1	C	eqtl-a-ENSG00000245213	ENSG00000245213	0.0341465	0.00695056	5502
rs603424	SCD	G	eqtl-a-ENSG00000095951	ENSG00000095951	-0.040988	0.00695056	30962
rs603424	SCD	G	eqtl-a-ENSG00000153551	ENSG00000153551	-0.0409895	0.00695056	30748
rs174546	FADS1	C	eqtl-a-ENSG00000261183	ENSG00000261183	0.0341402	0.00695905	5502
rs3734398	ELOVL2	T	eqtl-a-ENSG00000132832	ENSG00000132832	0.0323651	0.00696739	5502
rs3734398	ELOVL2	T	eqtl-a-ENSG00000048707	ENSG00000048707	0.0323591	0.00697574	31256
rs3734398	ELOVL2	T	eqtl-a-ENSG00000166333	ENSG00000166333	-0.0323579	0.00698409	31470
rs3734398	ELOVL2	T	eqtl-a-ENSG00000101473	ENSG00000101473	0.0323507	0.00699246	31300
rs3734398	ELOVL2	T	eqtl-a-ENSG00000234589	ENSG00000234589	-0.0323531	0.00699246	15735
rs174546	FADS1	C	eqtl-a-ENSG00000180611	ENSG00000180611	-0.0341212	0.00699681	25306
rs3734398	ELOVL2	T	eqtl-a-ENSG00000235527	ENSG00000235527	0.0323483	0.00699681	4339
rs174546	FADS1	C	ukb-b-1567	Operative procedures - secondary OPCS: Z94.3 Left sided operation	0.0023609	0.00700003	463010
rs3734398	ELOVL2	T	ukb-b-7376	Impedance of leg (right)	-0.00490503	0.00700003	454863
rs174546	FADS1	C	eqtl-a-ENSG00000133740	ENSG00000133740	0.034106	0.00701778	14263
rs3734398	ELOVL2	T	eqtl-a-ENSG00000259935	ENSG00000259935	-0.0323387	0.00701778	4339
rs603424	SCD	G	eqtl-a-ENSG00000236002	ENSG00000236002	0.0409379	0.00701778	4656
rs174546	FADS1	C	ukb-d-N84	Diagnoses - main ICD10: N84 Polyp of female genital tract	0.000913024	0.00703429	361194
rs3734398	ELOVL2	T	ukb-a-352	Former alcohol drinker	-0.0127997	0.00706204	21894
rs174546	FADS1	C	eqtl-a-ENSG00000187742	ENSG00000187742	-0.0340731	0.00707701	31300
rs3734398	ELOVL2	T	eqtl-a-ENSG00000167992	ENSG00000167992	-0.0323051	0.00707701	31684
rs174546	FADS1	C	prot-a-1759	Leiomodin-1	0.0695	0.00707946	3301
rs174546	FADS1	C	prot-a-914	Histone-lysine N-methyltransferase EHMT2	0.0695	0.00707946	3301
rs174546	FADS1	C	ubm-a-1118	NET25 0172	0.0433	0.00707946	7916
rs3734398	ELOVL2	T	ubm-a-2306	NET100 1150	0.0425	0.00707946	7916
rs3734398	ELOVL2	T	eqtl-a-ENSG00000171421	ENSG00000171421	-0.0322967	0.00708973	6421
rs603424	SCD	G	eqtl-a-ENSG00000211883	ENSG00000211883	0.0408848	0.00708973	4339
rs174546	FADS1	C	ukb-b-5090	Astigmatism angle (left)	-0.0125826	0.00710003	99071
rs3734398	ELOVL2	T	eqtl-a-ENSG00000256705	ENSG00000256705	-0.0322847	0.00711099	4994
rs174546	FADS1	C	ukb-a-454	Medication for pain relief constipation heartburn: Ibuprofen (e.g. Nurofen)	0.00245603	0.00711967	333581
rs174546	FADS1	C	eqtl-a-ENSG00000172007	ENSG00000172007	0.034039	0.00713231	31300
rs3734398	ELOVL2	T	ukb-d-20079_1	Day-of-week questionnaire completion requested: Monday	-0.00617096	0.00716407	51427
rs174546	FADS1	C	ebi-a-GCST90001535	CD45RA- CD4+ T cell %CD4+ T cell	0.0742	0.00718505	3427
rs174546	FADS1	C	ebi-a-GCST90001542	Effector Memory CD4+ T cell Absolute Count	0.08028	0.00721406	3395
rs174546	FADS1	C	ubm-a-2013	NET100 0857	-0.0444	0.00724436	7916
rs174546	FADS1	C	ubm-a-910	NODEamps100 0019	-0.0409	0.00724436	7916
rs3734398	ELOVL2	T	prot-a-496	Cyclin-dependent kinase 4 inhibitor B	0.0668	0.00724436	3301
rs3734398	ELOVL2	T	ubm-a-2266	NET100 1110	-0.0424	0.00724436	7916
rs603424	SCD	G	ebi-a-GCST004611	High light scatter reticulocyte count	0.0127654	0.00724803	170761
rs3734398	ELOVL2	T	eqtl-a-ENSG00000214708	ENSG00000214708	0.0322056	0.00725304	4677
rs174546	FADS1	C	eqtl-a-ENSG00000186469	ENSG00000186469	0.0339593	0.00726608	31300
rs174546	FADS1	C	ieu-a-274	Packed cell volume	-0.0534	0.00726708	40688
rs603424	SCD	G	eqtl-a-ENSG00000262823	ENSG00000262823	-0.0407603	0.00727043	5164
rs3734398	ELOVL2	T	eqtl-a-ENSG00000129250	ENSG00000129250	-0.0321948	0.00727478	31684
rs603424	SCD	G	eqtl-a-ENSG00000168291	ENSG00000168291	0.0407467	0.0072835	30962
rs603424	SCD	G	finn-a-G6_MENINGBACT	Bacterial meningitis	-0.3895	0.00728903
rs174546	FADS1	C	ukb-b-533	Ease of skin tanning	-0.00565326	0.00729995	453065
rs3734398	ELOVL2	T	ukb-b-12841	Bring up phlegm/sputum/mucus on most days	0.00319631	0.00729995	112583
rs174546	FADS1	C	eqtl-a-ENSG00000106615	ENSG00000106615	0.0339366	0.00730516	14263
rs3734398	ELOVL2	T	eqtl-a-ENSG00000176749	ENSG00000176749	-0.0321744	0.00730954	31644
rs603424	SCD	G	eqtl-a-ENSG00000131143	ENSG00000131143	-0.040733	0.00730954	25887
rs174546	FADS1	C	eqtl-a-ENSG00000148090	ENSG00000148090	0.0339315	0.00731392	14263
rs603424	SCD	G	eqtl-a-ENSG00000175489	ENSG00000175489	-0.0407315	0.00731392	30748
rs174546	FADS1	C	eqtl-a-ENSG00000234771	ENSG00000234771	-0.0339302	0.0073183	22111
rs174546	FADS1	C	eqtl-a-ENSG00000166341	ENSG00000166341	-0.0339277	0.00732268	31300
rs603424	SCD	G	eqtl-a-ENSG00000152749	ENSG00000152749	0.0407193	0.00732268	25887
rs174546	FADS1	C	ukb-a-228	Home area population density - urban or rural: Scotland - Large Urban Area	0.00147627	0.00732622	333997
rs603424	SCD	G	eqtl-a-ENSG00000133958	ENSG00000133958	0.0407133	0.00733145	24334
rs3734398	ELOVL2	T	eqtl-a-ENSG00000211858	ENSG00000211858	-0.0321517	0.00735343	21332
rs174546	FADS1	C	eqtl-a-ENSG00000162959	ENSG00000162959	0.0338999	0.00736665	11496
rs3734398	ELOVL2	T	met-a-671	X-12990--docosapentaenoic acid (n6-DPA)	0.0136	0.00736801	2545
rs174546	FADS1	C	eqtl-a-ENSG00000066117	ENSG00000066117	0.0338974	0.00737548	31086
rs603424	SCD	G	ieu-a-107	Weight	0.025	0.00739997	65164
rs174546	FADS1	C	ubm-a-1561	NET100 0405	0.044	0.0074131	7916
rs3734398	ELOVL2	T	prot-a-211	Galactosylgalactosylxylosylprotein 3-beta-glucuronosyltransferase 3	0.0666	0.0074131	3301
rs603424	SCD	G	eqtl-a-ENSG00000244165	ENSG00000244165	-0.0406601	0.00741515	25887
rs3734398	ELOVL2	T	ebi-a-GCST90001565	Central Memory CD4-CD8- T cell %T cell	-0.05943	0.00743995	3427
rs3734398	ELOVL2	T	eqtl-a-ENSG00000142627	ENSG00000142627	0.0321013	0.00744183	31470
rs603424	SCD	G	eqtl-a-ENSG00000066027	ENSG00000066027	-0.0406404	0.00744183	30962
rs3734398	ELOVL2	T	eqtl-a-ENSG00000131355	ENSG00000131355	-0.0320989	0.00745058	31470
rs174546	FADS1	C	eqtl-a-ENSG00000111252	ENSG00000111252	-0.033843	0.00747291	31300
rs603424	SCD	G	ebi-a-GCST004606	Eosinophil counts	-0.0126491	0.00747894	172275
rs603424	SCD	G	eqtl-a-ENSG00000104870	ENSG00000104870	-0.0406131	0.00748187	30962
rs3734398	ELOVL2	T	eqtl-a-ENSG00000258056	ENSG00000258056	-0.0320761	0.00749532	5502
rs174546	FADS1	C	ukb-b-16576	Dried fruit intake	0.00469625	0.00749998	421764
rs174546	FADS1	C	eqtl-a-ENSG00000118007	ENSG00000118007	0.0338101	0.00752662	31086
rs603424	SCD	G	eqtl-a-ENSG00000254614	ENSG00000254614	0.04056	0.00755805	16539
rs603424	SCD	G	met-a-636	X-12644	-0.0093	0.00756693	7347
rs174546	FADS1	C	eqtl-a-ENSG00000143443	ENSG00000143443	0.0337823	0.00757618	31300
rs3734398	ELOVL2	T	eqtl-a-ENSG00000232104	ENSG00000232104	-0.0320294	0.00758054	5164
rs174546	FADS1	C	ubm-a-925	NODEamps100 0034	-0.0416	0.00758578	7916
rs174546	FADS1	C	eqtl-a-ENSG00000198356	ENSG00000198356	0.0337709	0.00759416	31300
rs174546	FADS1	C	ukb-b-4171	Leisure/social activities: Pub or social club	-0.00254687	0.00759994	461369
rs174546	FADS1	C	eqtl-a-ENSG00000173706	ENSG00000173706	0.0337633	0.00760782	30872
rs174546	FADS1	C	eqtl-a-ENSG00000109065	ENSG00000109065	-0.0337659	0.0076122	31300
rs174546	FADS1	C	ebi-a-GCST008033	Fasting blood insulin	-0.0301023	0.00761325	12687
rs174546	FADS1	C	eqtl-a-ENSG00000132122	ENSG00000132122	-0.0337545	0.00763045	31300
rs174546	FADS1	C	eqtl-a-ENSG00000136286	ENSG00000136286	0.0337507	0.00763045	26225
rs603424	SCD	G	eqtl-a-ENSG00000164125	ENSG00000164125	-0.040516	0.00763045	30962
rs174546	FADS1	C	ukb-d-K63	Diagnoses - main ICD10: K63 Other diseases of intestine	0.000998748	0.00765861	361194
rs174546	FADS1	C	eqtl-a-ENSG00000176783	ENSG00000176783	-0.0337292	0.00767591	31260
rs603424	SCD	G	eqtl-a-ENSG00000074276	ENSG00000074276	-0.0404811	0.00768051	13925
rs174546	FADS1	C	ukb-b-6019	Number of cigarettes previously smoked daily	0.0100453	0.00769999	108946
rs174546	FADS1	C	ukb-b-8720	Non-cancer illness code, self-reported: pernicious anaemia	0.00032002	0.00769999	462933
rs3734398	ELOVL2	T	ukb-b-8266	Other egg intake	0.00318869	0.00769999	64942
rs603424	SCD	G	eqtl-a-ENSG00000170558	ENSG00000170558	0.0404583	0.00770797	30962
rs174546	FADS1	C	eqtl-a-ENSG00000213018	ENSG00000213018	-0.0337064	0.0077172	4677
rs3734398	ELOVL2	T	eqtl-a-ENSG00000258999	ENSG00000258999	-0.0319479	0.00773553	4530
rs174546	FADS1	C	prot-a-2678	Semaphorin-6A	-0.0687	0.00776247	3301
rs174546	FADS1	C	ubm-a-908	NODEamps100 0017	-0.0408	0.00776247	7916
rs174546	FADS1	C	ubm-a-926	NODEamps100 0035	-0.0416	0.00776247	7916
rs3734398	ELOVL2	T	prot-a-1735	Lutropin subunit beta	-0.0663	0.00776247	3301
rs603424	SCD	G	prot-a-2958	Transferrin receptor protein 1	0.0844	0.00776247	3301
rs174546	FADS1	C	eqtl-a-ENSG00000258904	ENSG00000258904	0.0336761	0.00776784	3831
rs174546	FADS1	C	eqtl-a-ENSG00000231312	ENSG00000231312	-0.033666	0.00779094	5502
rs174546	FADS1	C	ukb-b-4531	Destinations on discharge from hospital (recoded): Temporary place of residence	-0.000324939	0.00779992	460794
rs174546	FADS1	C	met-a-613	X-12456	-0.0135	0.007808	4533
rs603424	SCD	G	eqtl-a-ENSG00000244405	ENSG00000244405	0.0403763	0.00783267	30962
rs603424	SCD	G	eqtl-a-ENSG00000224515	ENSG00000224515	-0.0403778	0.00783736	5164
rs603424	SCD	G	eqtl-a-ENSG00000166135	ENSG00000166135	0.0403703	0.00784188	30962
rs174546	FADS1	C	eqtl-a-ENSG00000141664	ENSG00000141664	0.0336306	0.00785127	14263
rs174546	FADS1	C	eqtl-a-ENSG00000183735	ENSG00000183735	0.0336268	0.00786068	31300
rs603424	SCD	G	eqtl-a-ENSG00000170627	ENSG00000170627	0.0403536	0.00786991	13925
rs174546	FADS1	C	eqtl-a-ENSG00000177051	ENSG00000177051	0.0336167	0.00787934	30872
rs174546	FADS1	C	prot-c-2765_4_3	GDF-11	-0.1216	0.00788297	996
rs3734398	ELOVL2	T	eqtl-a-ENSG00000077312	ENSG00000077312	0.0318651	0.0078886	31684
rs174546	FADS1	C	eqtl-a-ENSG00000068383	ENSG00000068383	0.0336053	0.00789805	31086
rs3734398	ELOVL2	T	eqtl-a-ENSG00000237805	ENSG00000237805	-0.0318615	0.0079026	4339
rs603424	SCD	G	eqtl-a-ENSG00000165617	ENSG00000165617	-0.0403278	0.00791681	30748
rs603424	SCD	G	eqtl-a-ENSG00000260273	ENSG00000260273	-0.0403171	0.00793085	20948
rs174546	FADS1	C	ubm-a-2109	NET100 0953	-0.0427	0.00794328	7916
rs174546	FADS1	C	ubm-a-2218	NET100 1062	0.044	0.00794328	7916
rs174546	FADS1	C	ubm-a-279	IDP dMRI TBSS MD Cingulum cingulate gyrus L	-0.0376	0.00794328	7916
rs174546	FADS1	C	ubm-a-559	IDP dMRI TBSS OD Posterior corona radiata L	-0.0412	0.00794328	7916
rs3734398	ELOVL2	T	prot-a-856	Dipeptidase 1	-0.066	0.00794328	3301
rs174546	FADS1	C	eqtl-a-ENSG00000124299	ENSG00000124299	0.0335813	0.00794493	31300
rs603424	SCD	G	eqtl-a-ENSG00000100505	ENSG00000100505	0.0403035	0.00794493	30962
rs603424	SCD	G	finn-a-E4_THYTOXGOITMULT	Thyrotoxicosis with toxic multinodular goitre	0.3672	0.00795207
rs3734398	ELOVL2	T	ukb-a-41	Father's age at death	-0.00753685	0.00795408	248726
rs603424	SCD	G	eqtl-a-ENSG00000145708	ENSG00000145708	0.0402959	0.00795903	29999
rs3734398	ELOVL2	T	ebi-a-GCST90002014	CCR2 on CD62L+ myeloid Dendritic Cell	0.07586	0.00796306	2870
rs174546	FADS1	C	eqtl-a-ENSG00000240834	ENSG00000240834	0.0335648	0.00797333	5502
rs174546	FADS1	C	ukb-a-430	Mouth/teeth dental problems: Bleeding gums	-0.00228	0.00797976	336138
rs603424	SCD	G	eqtl-a-ENSG00000178104	ENSG00000178104	0.0402792	0.0079827	30748
rs603424	SCD	G	eqtl-a-ENSG00000258227	ENSG00000258227	-0.0402731	0.00799687	30962
rs174546	FADS1	C	ukb-b-20141	Non-cancer illness code, self-reported: eczema/dermatitis	-0.000914948	0.008	462933
rs3734398	ELOVL2	T	ukb-b-1147	Diagnoses - secondary ICD10: D12.5 Sigmoid colon	-0.000260571	0.008	463010
rs603424	SCD	G	ieu-b-111	triglycerides	-0.00694843	0.008
rs603424	SCD	G	eqtl-a-ENSG00000134014	ENSG00000134014	-0.0402701	0.00800645	30962
rs174546	FADS1	C	eqtl-a-ENSG00000260279	ENSG00000260279	0.0335332	0.00803489	5502
rs174546	FADS1	C	ukb-a-411	Transport type for commuting to job workplace: Public transport	-0.00375211	0.00804489	177550
rs174546	FADS1	C	eqtl-a-ENSG00000064419	ENSG00000064419	0.0335218	0.00805397	31086
rs603424	SCD	G	eqtl-a-ENSG00000213280	ENSG00000213280	0.0402321	0.00805879	4530
rs174546	FADS1	C	eqtl-a-ENSG00000126106	ENSG00000126106	-0.0335193	0.00806343	31300
rs174546	FADS1	C	eqtl-a-ENSG00000236499	ENSG00000236499	-0.0335168	0.00806826	4677
rs3734398	ELOVL2	T	eqtl-a-ENSG00000187239	ENSG00000187239	-0.0317752	0.00807309	31684
rs174546	FADS1	C	eqtl-a-ENSG00000178982	ENSG00000178982	-0.0335117	0.00807774	14263
rs174546	FADS1	C	eqtl-a-ENSG00000055332	ENSG00000055332	0.0334978	0.00809692	31300
rs174546	FADS1	C	ukb-b-11461	Medication for pain relief, constipation, heartburn: Laxatives (e.g. Dulcolax, Senokot)	0.000982384	0.00809991	457547
rs174546	FADS1	C	ukb-b-20078	Non-cancer illness code, self-reported: gastric/stomach ulcers	-0.000489158	0.00809991	462933
rs3734398	ELOVL2	T	eqtl-a-ENSG00000224875	ENSG00000224875	-0.0317608	0.00810177	5502
rs174546	FADS1	C	eqtl-a-ENSG00000053501	ENSG00000053501	-0.0334889	0.00812101	14263
rs174546	FADS1	C	eqtl-a-ENSG00000055732	ENSG00000055732	0.0334852	0.00812569	31086
rs174546	FADS1	C	ubm-a-386	IDP dMRI TBSS L1 Tapetum R	0.0421	0.00812831	7916
rs3734398	ELOVL2	T	prot-a-3165	Protein unc-13 homolog A	-0.0658	0.00812831	3301
rs603424	SCD	G	ubm-a-1256	NET100 0100	-0.0552	0.00812831	7916
rs603424	SCD	G	ubm-a-2488	NET100 1332	-0.0557	0.00812831	7916
rs603424	SCD	G	ubm-a-702	IDP dMRI ProbtrackX MO ptr r	0.0547	0.00812831	7916
rs603424	SCD	G	eqtl-a-ENSG00000128694	ENSG00000128694	0.0401866	0.00813055	25673
rs603424	SCD	G	finn-a-H7_ANISOMETROPIA	Anisometropia and aniseikonia	-0.5022	0.00813598
rs174546	FADS1	C	ebi-a-GCST90001886	CD28 on CD39+ activated CD4 regulatory T cell	-0.07703	0.00817203	2920
rs174546	FADS1	C	eqtl-a-ENSG00000246859	ENSG00000246859	-0.0334535	0.00818842	4994
rs174546	FADS1	C	ukb-d-100920_2105	Type milk consumed: soya with calcium	0.0029588	0.00818861	51427
rs3734398	ELOVL2	T	ukb-b-18008	Diagnoses - secondary ICD10: K59.0 Constipation	-0.000505451	0.00819993	463010
rs174546	FADS1	C	eqtl-a-ENSG00000105205	ENSG00000105205	0.0334422	0.00820295	31300
rs174546	FADS1	C	met-a-480	Caproate (6:0)	0.0048	0.00821505	7363
rs174546	FADS1	C	eqtl-a-ENSG00000143933	ENSG00000143933	0.0334295	0.00822716	31300
rs174546	FADS1	C	eqtl-a-ENSG00000227376	ENSG00000227376	-0.0334333	0.00822716	16877
rs174546	FADS1	C	eqtl-a-ENSG00000152778	ENSG00000152778	0.0334257	0.00823702	31300
rs603424	SCD	G	finn-a-L12_URTICARIA	Urticaria	0.1376	0.00824803
rs174546	FADS1	C	prot-c-2447_7_4	GIIE	0.1277	0.00825905	996
rs603424	SCD	G	ieu-b-116	Fasting insulin	-0.0076	0.00826095	108557
rs174546	FADS1	C	eqtl-a-ENSG00000265992	ENSG00000265992	-0.0334143	0.00826609	6421
rs174546	FADS1	C	eqtl-a-ENSG00000105612	ENSG00000105612	0.0334068	0.00827104	31300
rs174546	FADS1	C	eqtl-a-ENSG00000231453	ENSG00000231453	-0.0334105	0.00827104	9911
rs3734398	ELOVL2	T	eqtl-a-ENSG00000235010	ENSG00000235010	0.0316745	0.00827104	16923
rs174546	FADS1	C	ukb-a-457	Medication for pain relief constipation heartburn: Laxatives (e.g. Dulcolax Senokot)	0.00113105	0.0082922	333581
rs174546	FADS1	C	eqtl-a-ENSG00000145287	ENSG00000145287	0.0333966	0.00829545	31260
rs174546	FADS1	C	ukb-b-16998	Duration of walks	0.00620274	0.00830004	395831
rs174546	FADS1	C	ukb-b-4303	Diagnoses - secondary ICD10: K80.2 Calculus of gallbladder without cholecystitis	-0.00038742	0.00830004	463010
rs174546	FADS1	C	ukb-b-8102	Types of spreads/sauces consumed: Low fat mayonnaise	-0.00353617	0.00830004	64949
rs3734398	ELOVL2	T	ukb-b-18103	Pulse rate, automated reading	-0.00558555	0.00830004	436424
rs174546	FADS1	C	eqtl-a-ENSG00000108424	ENSG00000108424	0.0333891	0.0083052	14263
rs603424	SCD	G	ebi-a-GCST003156	Systemic lupus erythematosus	0.0943107	0.00830922	14267
rs174546	FADS1	C	ubm-a-2488	NET100 1332	0.044	0.00831764	7916
rs174546	FADS1	C	ubm-a-61	IDP T1 FAST ROIs R sup parietal lobule	0.0393	0.00831764	7916
rs603424	SCD	G	prot-a-419	Scavenger receptor cysteine-rich type 1 protein M130	0.0835	0.00831764	3301
rs3734398	ELOVL2	T	ukb-a-590	Diagnoses - main ICD10: S52 Fracture of forearm	-0.000638309	0.00832262	337199
rs3734398	ELOVL2	T	eqtl-a-ENSG00000143324	ENSG00000143324	-0.0316493	0.0083299	31644
rs3734398	ELOVL2	T	eqtl-a-ENSG00000253930	ENSG00000253930	0.0316457	0.0083299	4994
rs3734398	ELOVL2	T	ieu-a-803	PGC cross-disorder traits	-0.0318003	0.00834603	61220
rs174546	FADS1	C	eqtl-a-ENSG00000215096	ENSG00000215096	0.0333574	0.00836912	3831
rs174546	FADS1	C	ukb-a-101	Non-cancer illness code self-reported: malabsorption/coeliac disease	0.00044241	0.00837182	337159
rs174546	FADS1	C	eqtl-a-ENSG00000180409	ENSG00000180409	-0.0333574	0.00837414	4022
rs3734398	ELOVL2	T	ukb-d-Z53	Diagnoses - main ICD10: Z53 Persons encountering health services for specifie procedures, not carried out	-0.000438111	0.00837587	361194
rs174546	FADS1	C	eqtl-a-ENSG00000170889	ENSG00000170889	-0.0333435	0.00839885	6421
rs174546	FADS1	C	ukb-b-16068	PCT responsible for patient data: NOTTINGHAMSHIRE COUNTY TEACHING PCT	0.000727689	0.00840001	463010
rs174546	FADS1	C	ukb-d-H00	Diagnoses - main ICD10: H00 Hordeolum and chalazion	0.00041993	0.00841356	361194
rs3734398	ELOVL2	T	eqtl-a-ENSG00000140398	ENSG00000140398	0.0316062	0.00841376	26609
rs3734398	ELOVL2	T	ukb-a-457	Medication for pain relief constipation heartburn: Laxatives (e.g. Dulcolax Senokot)	0.00108559	0.00842267	333581
rs174546	FADS1	C	eqtl-a-ENSG00000163682	ENSG00000163682	-0.0333322	0.00842364	31300
rs603424	SCD	G	ukb-d-6070_7	OCT measured (right): Not performed - other reason	0.00419056	0.00842558	54608
rs174546	FADS1	C	eqtl-a-ENSG00000150637	ENSG00000150637	-0.0333284	0.00842869	31086
rs174546	FADS1	C	eqtl-a-ENSG00000100234	ENSG00000100234	-0.0333233	0.00843859	31086
rs174546	FADS1	C	eqtl-a-ENSG00000156976	ENSG00000156976	-0.0333246	0.00843859	31300
rs603424	SCD	G	eqtl-a-ENSG00000131080	ENSG00000131080	-0.0399848	0.0084635	8850
rs3734398	ELOVL2	T	eqtl-a-ENSG00000011132	ENSG00000011132	-0.0315678	0.00849846	31684
rs3734398	ELOVL2	T	ukb-b-10011	Townsend deprivation index at recruitment	-0.00538762	0.00850002	462464
rs3734398	ELOVL2	T	ukb-b-16187	Diagnoses - main ICD10: R55 Syncope and collapse	-0.000557057	0.00850002	463010
rs174546	FADS1	C	eqtl-a-ENSG00000182463	ENSG00000182463	-0.0332917	0.00850335	30872
rs603424	SCD	G	eqtl-a-ENSG00000124588	ENSG00000124588	-0.0399514	0.00851844	30962
rs603424	SCD	G	met-c-848	Average number of methylene groups in a fatty acid chain	-0.043338	0.00851903	16794
rs174546	FADS1	C	eqtl-a-ENSG00000179965	ENSG00000179965	-0.0332765	0.00853356	31086
rs3734398	ELOVL2	T	eqtl-a-ENSG00000100359	ENSG00000100359	-0.0315354	0.00856367	31684
rs174546	FADS1	C	eqtl-a-ENSG00000256020	ENSG00000256020	-0.0332474	0.00859389	5502
rs603424	SCD	G	eqtl-a-ENSG00000153575	ENSG00000153575	-0.0399013	0.00859904	30424
rs174546	FADS1	C	ukb-b-10537	Non-cancer illness code, self-reported: psoriasis	-0.000611042	0.00860003	462933
rs174546	FADS1	C	ukb-b-19071	Intra-ocular pressure, corneal-compensated (left)	-0.0123963	0.00860003	97465
rs603424	SCD	G	ukb-b-4824	Diagnoses - secondary ICD10: K52.9 Non-infective gastro-enteritis and colitis, unspecified	-0.000793757	0.00860003	463010
rs603424	SCD	G	eqtl-a-ENSG00000242017	ENSG00000242017	-0.0398982	0.00860399	4339
rs174546	FADS1	C	eqtl-a-ENSG00000116489	ENSG00000116489	0.033231	0.00861926	14263
rs603424	SCD	G	eqtl-a-ENSG00000253305	ENSG00000253305	0.0398815	0.00862939	23120
rs603424	SCD	G	ukb-d-2664_5	Reason for reducing amount of alcohol drunk: Other reason	0.00666924	0.00863913	134033
rs174546	FADS1	C	eqtl-a-ENSG00000169188	ENSG00000169188	0.0332209	0.00863953	9188
rs603424	SCD	G	eqtl-a-ENSG00000133250	ENSG00000133250	-0.0398785	0.00863953	30962
rs174546	FADS1	C	eqtl-a-ENSG00000134317	ENSG00000134317	-0.0332209	0.0086445	25476
rs174546	FADS1	C	eqtl-a-ENSG00000076356	ENSG00000076356	-0.0332019	0.00868021	30872
rs3734398	ELOVL2	T	eqtl-a-ENSG00000160172	ENSG00000160172	-0.0314803	0.00868021	21746
rs174546	FADS1	C	eqtl-a-ENSG00000085832	ENSG00000085832	0.0331968	0.0086904	31300
rs603424	SCD	G	eqtl-a-ENSG00000117010	ENSG00000117010	0.0398421	0.0086904	30962
rs174546	FADS1	C	eqtl-a-ENSG00000136925	ENSG00000136925	0.0331918	0.00869541	31300
rs174546	FADS1	C	ukb-b-11666	Operative procedures - main OPCS: Q07.4 Total abdominal hysterectomy NEC	-0.000771339	0.00870001	463010
rs174546	FADS1	C	ukb-b-19277	Intra-ocular pressure, corneal-compensated (right)	-0.0123701	0.00870001	97653
rs3734398	ELOVL2	T	ukb-b-20239	Operative procedures - secondary OPCS: W90.3 Injection of therapeutic substance into joint	0.000364059	0.00870001	463010
rs603424	SCD	G	ukb-b-5447	Heel broadband ultrasound attenuation (left)	0.0117058	0.00870001	146218
rs174546	FADS1	C	prot-a-176	Ecto-ADP-ribosyltransferase 4	-0.0677	0.00870964	3301
rs3734398	ELOVL2	T	eqtl-a-ENSG00000186049	ENSG00000186049	0.0314587	0.00872107	26609
rs174546	FADS1	C	ebi-a-GCST004824	P wave terminal force	37.4261	0.00872308	33955
rs603424	SCD	G	eqtl-a-ENSG00000246451	ENSG00000246451	0.0398102	0.00874661	4656
rs174546	FADS1	C	eqtl-a-ENSG00000137478	ENSG00000137478	0.0331627	0.00875689	31300
rs174546	FADS1	C	eqtl-a-ENSG00000171130	ENSG00000171130	-0.0331627	0.00876214	31300
rs174546	FADS1	C	ieu-a-1048	Thalamus volume	17.0794	0.00878294	13193
rs603424	SCD	G	eqtl-a-ENSG00000140474	ENSG00000140474	0.0397799	0.00879812	30962
rs174546	FADS1	C	met-a-323	Isoleucine	-0.0042	0.00879893	7352
rs174546	FADS1	C	ukb-b-20019	PCT where patients GP was registered: NEWCASTLE PCT	-0.000616073	0.00879995	463010
rs174546	FADS1	C	ukb-b-3540	Operative procedures - secondary OPCS: Z47.3 Skin of cheek	0.000484003	0.00879995	463010
rs174546	FADS1	C	ukb-b-57	Type of fat/oil used in cooking: Sunflower oil	0.00503951	0.00879995	64949
rs603424	SCD	G	ukb-b-15685	Type of cancer: ICD10: C44.5 Skin of trunk	0.000536964	0.00879995	463010
rs603424	SCD	G	ukb-b-5776	Daytime dozing / sleeping (narcolepsy)	-0.00355417	0.00879995	460913
rs603424	SCD	G	eqtl-a-ENSG00000141867	ENSG00000141867	0.0397738	0.00880846	30962
rs174546	FADS1	C	eqtl-a-ENSG00000256826	ENSG00000256826	-0.0331374	0.00881353	4677
rs174546	FADS1	C	eqtl-a-ENSG00000241511	ENSG00000241511	-0.0331336	0.00881881	15206
rs3734398	ELOVL2	T	eqtl-a-ENSG00000100811	ENSG00000100811	-0.0314084	0.00883426	31470
rs3734398	ELOVL2	T	eqtl-a-ENSG00000155660	ENSG00000155660	-0.031406	0.00883955	31470
rs603424	SCD	G	eqtl-a-ENSG00000132589	ENSG00000132589	-0.0397556	0.00884464	30962
rs3734398	ELOVL2	T	eqtl-a-ENSG00000174514	ENSG00000174514	0.0313964	0.00885503	26395
rs174546	FADS1	C	eqtl-a-ENSG00000137642	ENSG00000137642	-0.0331134	0.00886543	31260
rs174546	FADS1	C	eqtl-a-ENSG00000196628	ENSG00000196628	0.0331071	0.00887054	31300
rs603424	SCD	G	eqtl-a-ENSG00000117906	ENSG00000117906	-0.0397374	0.00887585	30922
rs3734398	ELOVL2	T	eqtl-a-ENSG00000203414	ENSG00000203414	-0.031388	0.00888096	22157
rs3734398	ELOVL2	T	met-a-432	Aspartylphenylalanine	0.0132	0.00888894	3838
rs174546	FADS1	C	ukb-d-M13_SOFTTISSUEOTH	Other soft tissue disorders, not elsewhere classified	0.000906827	0.00889283	361194
rs174546	FADS1	C	ukb-d-M79	Diagnoses - main ICD10: M79 Other soft tissue disorders, not elsewhere classified	0.000906827	0.00889283	361194
rs174546	FADS1	C	prot-a-1642	Killer cell immunoglobulin-like receptor 2DL4	0.0675	0.00891251	3301
rs174546	FADS1	C	ubm-a-1320	NET100 0164	0.043	0.00891251	7916
rs174546	FADS1	C	ubm-a-3080	a2009s rh G front sup thickness	0.0379	0.00891251	7916
rs174546	FADS1	C	ubm-a-310	IDP dMRI TBSS MO Posterior limb of internal capsule R	0.0438	0.00891251	7916
rs3734398	ELOVL2	T	prot-a-1620	BTB/POZ domain-containing protein KCTD5	0.0651	0.00891251	3301
rs3734398	ELOVL2	T	prot-a-1707	Epididymal-specific lipocalin-10	0.0652	0.00891251	3301
rs3734398	ELOVL2	T	eqtl-a-ENSG00000121749	ENSG00000121749	0.0313688	0.00891744	31684
rs603424	SCD	G	eqtl-a-ENSG00000198887	ENSG00000198887	0.039704	0.00892791	13925
rs174546	FADS1	C	eqtl-a-ENSG00000144802	ENSG00000144802	-0.0330755	0.00894376	31300
rs174546	FADS1	C	eqtl-a-ENSG00000261211	ENSG00000261211	0.0330653	0.00895406	5502
rs3734398	ELOVL2	T	eqtl-a-ENSG00000254064	ENSG00000254064	0.031352	0.00895406	4994
rs3734398	ELOVL2	T	eqtl-a-ENSG00000082074	ENSG00000082074	-0.0313484	0.00896458	31684
rs603424	SCD	G	eqtl-a-ENSG00000136929	ENSG00000136929	0.0396782	0.00896995	30748
rs603424	SCD	G	eqtl-a-ENSG00000112697	ENSG00000112697	-0.0396675	0.00899622	30748
[truncated: 94,963 more rows]

## Sheet: ST4
Supplementary Table 4 - Phenome-wide association scan (PheWAS) of genetic variant (rs174546) among East Asian ancestry individuals
SNP	Locus	effect_allele	id.outcome	outcome	beta.outcome	pval.outcome
rs174546	FADS2	C	bbj-a-54	Total cholesterol	0.03215	6.7515e-16
rs174546	FADS2	C	bbj-a-55	Triglyceride	-0.03332	2.4632e-14
rs174546	FADS2	C	bbj-a-49	Platelet count	-0.03087	1.01508e-12
rs174546	FADS2	C	bbj-a-42	Non-albumin protein	-0.03238	1.90108e-12
rs174546	FADS2	C	bbj-a-56	Total protein	-0.02998	2.64728e-12
rs174546	FADS2	C	bbj-a-70	Height	-0.99998	2.90001e-12
rs174546	FADS2	C	bbj-a-4	Albumin/globulin ratio	0.02739	2.52901e-09
rs174546	FADS2	C	bbj-a-6	Alanine aminotransferase	0.02223	8.94293e-09
rs174546	FADS2	C	bbj-a-26	Hemoglobin A1c	0.03887	2.41802e-08
rs174546	FADS2	C	bbj-a-50	Red blood cell count	-0.02354	5.709e-08
rs174546	FADS2	C	bbj-a-76	Colorectal Cancer	0.106	1.65501e-07
rs174546	FADS2	C	bbj-a-31	Low-density-lipoprotein cholesterol	0.0276	2.09899e-07
rs174546	FADS2	C	bbj-a-153	Type 2 diabetes	0.0434645	2.6595e-07
rs174546	FADS2	C	bbj-a-10	Blood sugar	0.02258	1.72799e-06
rs174546	FADS2	C	bbj-a-107	Colorectal cancer	0.0849157	1.7521e-06
rs174546	FADS2	C	bbj-a-40	Mean corpuscular volume	0.02063	2.01002e-06
rs174546	FADS2	C	bbj-a-60	Estimated glomerular filtration rate	-0.01706	7.53894e-06
rs174546	FADS2	C	bbj-a-5	Alkaline phosphatase	-0.01899	2.03601e-05
rs174546	FADS2	C	bbj-a-25	Hemoglobin	-0.01797	3.249e-05
rs174546	FADS2	C	bbj-a-8	Aspartate aminotransferase	0.01541	5.63106e-05
rs174546	FADS2	C	bbj-a-155	Urolithiasis	-0.0733168	6.4983e-05
rs174546	FADS2	C	bbj-a-17	Diastolic blood pressure	-0.01532	8.02509e-05
rs174546	FADS2	C	bbj-a-39	Mean corpuscular hemoglobin concentration	-0.01608	0.000219402
rs174546	FADS2	C	bbj-a-77	Type 2 Diabetes	0.034	0.000256998
rs174546	FADS2	C	bbj-a-73	Rheumatoid Arthritis	0.05818	0.000323884
rs174546	FADS2	C	bbj-a-61	Serum creatinine	0.01333	0.0003404
rs174546	FADS2	C	bbj-a-12	Basophil count	-0.02058	0.0004302
rs174546	FADS2	C	bbj-a-37	Mean arterial pressure	-0.01365	0.000484005
rs174546	FADS2	C	bbj-a-59	Zinc sulfate turbidity test	-0.04105	0.00167001
rs174546	FADS2	C	bbj-a-14	C-reactive protein	0.01621	0.00204
rs174546	FADS2	C	bbj-a-53	Total bilirubin	0.01318	0.00245301
rs174546	FADS2	C	bbj-a-27	Hematocrit	-0.01305	0.002548
rs174546	FADS2	C	bbj-a-28	Interventricular septum thickness	0.02868	0.00584804
rs174546	FADS2	C	bbj-a-52	Systolic blood pressure	-0.01036	0.00760099
rs174546	FADS2	C	bbj-a-34	Left ventricular mass	0.0266	0.0110701
rs174546	FADS2	C	bbj-a-96	Cerebral aneurysm	-0.0688766	0.0122806
rs174546	FADS2	C	bbj-a-88	Asthma	0.0409086	0.0126864
rs174546	FADS2	C	bbj-a-16	Chloride	0.009696	0.0169801
rs174546	FADS2	C	bbj-a-43	Sodium	0.009046	0.0254302
rs174546	FADS2	C	bbj-a-94	Cataract	0.0230728	0.0261746
rs174546	FADS2	C	bbj-a-133	Lung cancer	0.0502165	0.0301523
rs174546	FADS2	C	bbj-a-117	Esophageal cancer	0.0850806	0.0353273
rs174546	FADS2	C	bbj-a-35	Left ventricular mass index	0.02189	0.0432305
rs174546	FADS2	C	bbj-a-158	hepatocellular carcinoma	0.0676465	0.0460384
rs174546	FADS2	C	bbj-a-102	Breast cancer	0.0401789	0.0497222
rs174546	FADS2	C	bbj-a-90	Atopic dermatitis	-0.0634768	0.0497829
rs174546	FADS2	C	bbj-a-38	Mean corpuscular hemoglobin	0.008182	0.0594402
rs174546	FADS2	C	bbj-a-111	Drug eruption	-0.131564	0.0596266
rs174546	FADS2	C	bbj-a-11	Blood urea nitrogen	0.006755	0.0614795
rs174546	FADS2	C	bbj-a-36	Lymphocyte count	0.01074	0.0661896
rs174546	FADS2	C	bbj-a-48	Posterior wall thickness	0.01888	0.0693107
rs174546	FADS2	C	bbj-a-86	Arrhythmia	-0.0208534	0.0724269
rs174546	FADS2	C	bbj-a-45	Phosphorus	0.01239	0.0770194
rs174546	FADS2	C	bbj-a-115	Epilepsy	-0.052054	0.0984419
rs174546	FADS2	C	bbj-a-1	Body mass index	0.005893	0.1048
rs174546	FADS2	C	bbj-a-20	Eosinophil count	0.009467	0.1054
rs174546	FADS2	C	bbj-a-125	Hematological malignancy	0.0637233	0.124055
rs174546	FADS2	C	bbj-a-13	Creatine kinase	0.006455	0.1262
rs174546	FADS2	C	bbj-a-131	Keloid	-0.0780317	0.127285
rs174546	FADS2	C	bbj-a-24	High-density-lipoprotein cholesterol	0.007855	0.1419
rs174546	FADS2	C	bbj-a-148	Prostate cancer	0.030272	0.149351
rs174546	FADS2	C	bbj-a-123	Graves' disease	0.0425206	0.177834
rs174546	FADS2	C	bbj-a-92	Biliary tract cancer	0.0998614	0.205171
rs174546	FADS2	C	bbj-a-80	Smoking behaviors : Smoking initiation	-0.00260062	0.21295
rs174546	FADS2	C	bbj-a-105	Cirrhosis	0.0368318	0.238007
rs174546	FADS2	C	bbj-a-57	Uric acid	-0.004791	0.2648
rs174546	FADS2	C	bbj-a-47	Prothrombin time	0.006515	0.2762
rs174546	FADS2	C	bbj-a-51	Relative wall thickness	0.01133	0.2764
rs174546	FADS2	C	bbj-a-113	Endometrial cancer	-0.0443752	0.33905
rs174546	FADS2	C	bbj-a-41	Monocyte count	0.005565	0.3412
rs174546	FADS2	C	bbj-a-103	Chronic obstructive pulmonary disease	-0.0235852	0.3598
rs174546	FADS2	C	bbj-a-99	Chronic hepatitis B	0.0352072	0.365857
rs174546	FADS2	C	bbj-a-157	Uterine fibroids	-0.0189421	0.372381
rs174546	FADS2	C	bbj-a-83	Smoking behaviors : Smoking cessation	-0.00506936	0.381898
rs174546	FADS2	C	bbj-a-146	Pollinosis	0.0172687	0.389476
rs174546	FADS2	C	bbj-a-23	Gamma glutamyl transferase	-0.003548	0.3943
rs174546	FADS2	C	bbj-a-121	Glaucoma	0.0158138	0.416452
rs174546	FADS2	C	bbj-a-114	Endometriosis	-0.0409816	0.455371
rs174546	FADS2	C	bbj-a-149	Pulmonary tuberculosis	-0.0452333	0.463385
rs174546	FADS2	C	bbj-a-44	Neutrophil count	-0.004206	0.4719
rs174546	FADS2	C	bbj-a-30	Lactate dehydrogenase	0.002735	0.5011
rs174546	FADS2	C	bbj-a-75	Open-angle glaucoma	0.017	0.5062
rs174546	FADS2	C	bbj-a-109	Congestive heart failure	-0.0100293	0.516918
rs174546	FADS2	C	bbj-a-29	Potassium	-0.002521	0.524499
rs174546	FADS2	C	bbj-a-137	Osteoporosis	0.0102229	0.563927
rs174546	FADS2	C	bbj-a-139	Ovarian cancer	-0.0305258	0.576009
rs174546	FADS2	C	bbj-a-9	Albumin	-0.002509	0.5784
rs174546	FADS2	C	bbj-a-58	White blood cell count	-0.002377	0.583899
rs174546	FADS2	C	bbj-a-63	Menopause	0.015	0.5846
rs174546	FADS2	C	bbj-a-21	Fractional shortening	-0.005481	0.595899
rs174546	FADS2	C	bbj-a-119	Gastric cancer	-0.00778112	0.673284
rs174546	FADS2	C	bbj-a-71	Atrial Fibrillation	0.009	0.6748
rs174546	FADS2	C	bbj-a-151	Rheumatoid arthritis	-0.00946822	0.677938
rs174546	FADS2	C	bbj-a-129	Ischemic stroke	-0.00467088	0.691239
rs174546	FADS2	C	bbj-a-7	Activated partial thromboplastin time	-0.002816	0.704601
rs174546	FADS2	C	bbj-a-18	E/A ratio	-0.005878	0.7067
rs174546	FADS2	C	bbj-a-142	Periodontal disease	-0.00962239	0.708791
rs174546	FADS2	C	bbj-a-62	Menarche	-0.003	0.710201
rs174546	FADS2	C	bbj-a-98	Cervical cancer	-0.0218061	0.714139
rs174546	FADS2	C	bbj-a-33	Left ventricular internal dimension in systole	0.003417	0.7408
rs174546	FADS2	C	bbj-a-32	Left ventricular internal dimension in diastole	0.003315	0.747799
rs174546	FADS2	C	bbj-a-19	Ejection fraction	0.003093	0.765301
rs174546	FADS2	C	bbj-a-140	Pancreatic cancer	-0.0203633	0.767577
rs174546	FADS2	C	bbj-a-15	Calcium	0.001254	0.8161
rs174546	FADS2	C	bbj-a-127	Interstitial lung disease	0.00972894	0.849011
rs174546	FADS2	C	bbj-a-22	Fibrinogen	-0.001854	0.8621
rs174546	FADS2	C	bbj-a-46	Pulse pressure	-0.0006363	0.8693
rs174546	FADS2	C	bbj-a-101	Chronic hepatitis C	0.00212202	0.9129
rs174546	FADS2	C	bbj-a-135	Nephrotic syndrome	0.00310605	0.947394
rs174546	FADS2	C	bbj-a-144	Peripheral artery disease	-0.000530771	0.982821

## Sheet: ST5
Supplementary table 5 - Genetic colocalization results for enzyme activity and expression of the target gene in key tissues among European ancestry individuals
Locus	Exposure	Outcome	H1: exposure	H2: outcome	H3: exposure,outcome	H4: exposure.outcome	H5: none
FADS1	AA_to_DGLA	Adipose_Subcutaneous	0	0	0.17	0.83	0
FADS1	AA_to_DGLA	Adipose_Visceral_Omentum	0.03	0	0.12	0.86	0
FADS1	AA_to_DGLA	Artery_Aorta	0.07	0	0.09	0.84	0
FADS1	AA_to_DGLA	Artery_Coronary	0.73	0	0.08	0.2	0
FADS1	AA_to_DGLA	Artery_Tibial	0	0	0.15	0.85	0
FADS1	AA_to_DGLA	Heart_Atrial_Appendage	0.32	0	0.35	0.33	0
FADS1	AA_to_DGLA	Heart_Left_Ventricle	0	0	0.15	0.85	0
FADS1	AA_to_DGLA	Liver	0	0	0.27	0.73	0
FADS1	AA_to_DGLA	Pancreas	0	0	0.92	0.08	0
FADS1	AA_to_DGLA	Whole_Blood	0	0	0.64	0.36	0
ELOVL2	DHA_to_DPA_n3	Adipose_Subcutaneous	0.91	0	0.09	0	0
ELOVL2	DHA_to_DPA_n3	Adipose_Visceral_Omentum	0.94	0	0.05	0	0
ELOVL2	DHA_to_DPA_n3	Artery_Aorta	0.96	0	0.04	0	0
ELOVL2	DHA_to_DPA_n3	Artery_Coronary	0.93	0	0.07	0	0
ELOVL2	DHA_to_DPA_n3	Artery_Tibial	0.95	0	0.05	0	0
ELOVL2	DHA_to_DPA_n3	Heart_Atrial_Appendage	0.96	0	0.04	0	0
ELOVL2	DHA_to_DPA_n3	Heart_Left_Ventricle	0.68	0	0.25	0.06	0
ELOVL2	DHA_to_DPA_n3	Liver	0	0	0.03	0.97	0
ELOVL2	DHA_to_DPA_n3	Pancreas	0.76	0	0.18	0.05	0
SCD	POA_to_PA	Adipose_Subcutaneous	0	0	0	1	0
SCD	POA_to_PA	Adipose_Visceral_Omentum	0	0	0	1	0
SCD	POA_to_PA	Artery_Aorta	0.81	0	0.19	0	0
SCD	POA_to_PA	Artery_Coronary	0.91	0	0.07	0.03	0
SCD	POA_to_PA	Artery_Tibial	0.91	0	0.09	0	0
SCD	POA_to_PA	Heart_Atrial_Appendage	0.95	0	0.03	0.02	0
SCD	POA_to_PA	Heart_Left_Ventricle	0.93	0	0.06	0	0
SCD	POA_to_PA	Liver	0.96	0	0.04	0	0
SCD	POA_to_PA	Pancreas	0.96	0	0.04	0	0
SCD	POA_to_PA	Whole_Blood	0.98	0	0.02	0	0

## Sheet: ST6
Supplementary Table 6 - Mendelian randomization estimates for the total and direct effects of target gene expression (FADS1, ELOVL2 and SCD) on cardiovascular disease risk and risk factors across tissues among Europeans
gene	trait	Tissue_full_name	nsnp	F	Adjusted	cogene	b	se	pval
ELOVL2	Hemorrhagic stroke	Liver	2	54	no	None	-0.0637472	0.106511	0.549504
ELOVL2	Diastolic blood pressure	Liver	2	54	no	None	-0.00849801	0.00630512	0.177724
ELOVL2	Coronary artery disease	Liver	2	54	no	None	0.00127809	0.0171671	0.940652
ELOVL2	Body mass index	Liver	2	54	no	None	0.0031188	0.00602465	0.604686
ELOVL2	Aortic aneurysm	Liver	2	54	no	None	-0.0903162	0.0623563	0.147508
ELOVL2	LDL-cholesterol	Liver	2	54	no	None	0.0217136	0.00717197	0.00246538
ELOVL2	Venous thromboembolism	Liver	2	54	no	None	0.0087365	0.0291848	0.764672
ELOVL2	Pack years of smoking	Liver	2	54	no	None	-0.00250742	0.0105976	0.812965
ELOVL2	Ischemic stroke	Liver	2	54	no	None	0.0300998	0.0254218	0.236406
ELOVL2	Triglycerides	Liver	2	54	no	None	-0.00510043	0.00895036	0.568774
ELOVL2	Atrial fibrillation	Liver	2	54	no	None	0.0010625	0.0200327	0.957702
ELOVL2	Heart failure	Liver	2	54	no	None	-0.00707216	0.0215561	0.74285
ELOVL2	Fasting glucose	Liver	2	54	no	None	0.0142813	0.00757248	0.0593013
ELOVL2	Peripheral artery disease	Liver	2	54	no	None	-0.0237376	0.0470291	0.613739
ELOVL2	Type 2 diabetes	Liver	1	54	no	None	0.0618618	0.0287476	0.0314053
ELOVL2	Systolic blood pressure	Liver	2	54	no	None	0.00527093	0.00632315	0.404511
ELOVL2	Aortic valve stenosis	Liver	2	54	no	None	0.0783306	0.0812488	0.335004
FADS1	Heart failure	Pancreas	7	433	no	None	0.0194302	0.00703014	0.00571255
FADS1	Ischemic stroke	Pancreas	7	433	no	None	0.0226228	0.0126868	0.0745585
FADS1	Aortic valve stenosis	Pancreas	7	433	no	None	0.0577467	0.0274866	0.0356498
FADS1	Aortic aneurysm	Pancreas	7	433	no	None	0.0137788	0.0219745	0.530636
FADS1	Diastolic blood pressure	Pancreas	7	433	no	None	-0.00693525	0.00213604	0.00116719
FADS1	Venous thromboembolism	Pancreas	7	433	no	None	0.0543724	0.0132433	4.03181e-05
FADS1	Systolic blood pressure	Pancreas	7	433	no	None	0.000403309	0.00214084	0.850573
FADS1	Triglycerides	Pancreas	7	433	no	None	-0.0480288	0.00853128	1.80498e-08
FADS1	Fasting glucose	Pancreas	7	433	no	None	0.0181127	0.00333755	5.73283e-08
FADS1	Type 2 diabetes	Pancreas	1	433	no	None	0.0345368	0.010522	0.00102945
FADS1	Peripheral artery disease	Pancreas	7	433	no	None	0.0765604	0.0150139	3.40913e-07
FADS1	Hemorrhagic stroke	Pancreas	7	433	no	None	-0.0149142	0.0212822	0.483439
FADS1	Atrial fibrillation	Pancreas	7	433	no	None	0.0117385	0.00661144	0.0758186
FADS1	Pack years of smoking	Pancreas	7	433	no	None	0.00415155	0.00359096	0.247635
FADS1	Coronary artery disease	Pancreas	7	433	no	None	0.0224828	0.0057309	8.74243e-05
FADS1	LDL-cholesterol	Pancreas	7	433	no	None	0.0262524	0.00472641	2.78557e-08
FADS1	Body mass index	Pancreas	7	433	no	None	-0.00718095	0.00206496	0.000506084
FADS1	Ischemic stroke	Artery (tibial)	2	67	no	None	0.112849	0.0337513	0.000827139
FADS1	Type 2 diabetes	Artery (tibial)	2	67	no	None	0.08183	0.0665445	0.218808
FADS1	Systolic blood pressure	Artery (tibial)	2	67	no	None	-0.00280514	0.0107161	0.7935
FADS1	Peripheral artery disease	Artery (tibial)	2	67	no	None	0.235264	0.0993289	0.0178589
FADS1	Atrial fibrillation	Artery (tibial)	2	67	no	None	0.0521551	0.0262097	0.0465997
FADS1	Aortic aneurysm	Artery (tibial)	2	67	no	None	0.088	0.0787597	0.263857
FADS1	Triglycerides	Artery (tibial)	2	67	no	None	-0.190338	0.0631707	0.00258619
FADS1	Aortic valve stenosis	Artery (tibial)	2	67	no	None	0.25745	0.109691	0.0189228
FADS1	Fasting glucose	Artery (tibial)	2	67	no	None	0.0575893	0.0443067	0.193674
FADS1	Heart failure	Artery (tibial)	2	67	no	None	0.0660135	0.0282567	0.0194805
FADS1	Pack years of smoking	Artery (tibial)	2	67	no	None	-0.00298826	0.0143302	0.834816
FADS1	Hemorrhagic stroke	Artery (tibial)	2	67	no	None	-0.012592	0.0871978	0.885179
FADS1	LDL-cholesterol	Artery (tibial)	2	67	no	None	0.099012	0.0447615	0.0269674
FADS1	Body mass index	Artery (tibial)	2	67	no	None	-0.0263538	0.00814192	0.00120875
FADS1	Venous thromboembolism	Artery (tibial)	2	67	no	None	0.21837	0.0856319	0.0107693
FADS1	Coronary artery disease	Artery (tibial)	2	67	no	None	0.0715645	0.0227566	0.00166216
FADS1	Diastolic blood pressure	Artery (tibial)	2	67	no	None	-0.0288731	0.00852334	0.000705252
FADS1	Atrial fibrillation	Pancreas	8	50	yes	FADS2	0.0101731	0.00502841	0.0895113
FADS1	Ischemic stroke	Pancreas	8	50	yes	FADS2	0.023155	0.0135932	0.139379
FADS1	Hemorrhagic stroke	Pancreas	8	50	yes	FADS2	-0.02392	0.0289614	0.440443
FADS1	Aortic aneurysm	Pancreas	8	50	yes	FADS2	0.0191087	0.0258716	0.488024
FADS1	Venous thromboembolism	Pancreas	8	50	yes	FADS2	0.0506354	0.0140433	0.0112894
FADS1	Heart failure	Pancreas	8	50	yes	FADS2	0.019357	0.00672923	0.0281842
FADS1	Peripheral artery disease	Pancreas	8	50	yes	FADS2	0.0776156	0.0111335	0.000433004
FADS1	Pack years of smoking	Pancreas	8	50	yes	FADS2	0.00555033	0.00104634	0.00182191
FADS1	Body mass index	Pancreas	8	50	yes	FADS2	-0.00674402	0.00226729	0.0248131
FADS1	Systolic blood pressure	Pancreas	8	50	yes	FADS2	-0.000123687	0.0021617	0.95623
FADS1	Diastolic blood pressure	Pancreas	8	50	yes	FADS2	-0.00610996	0.00208275	0.0261643
FADS1	Fasting glucose	Pancreas	8	50	yes	FADS2	0.0164952	0.00260505	0.000725761
FADS1	LDL-cholesterol	Pancreas	8	50	yes	FADS2	0.0238067	0.00333529	0.000380894
FADS1	Triglycerides	Pancreas	8	50	yes	FADS2	-0.0442295	0.00761176	0.00114048
FADS1	Aortic valve stenosis	Pancreas	8	50	yes	FADS2	0.0564248	0.028394	0.094079
FADS1	Coronary artery disease	Pancreas	8	50	yes	FADS2	0.0223602	0.00459844	0.00281549
FADS1	Systolic blood pressure	Heart (left ventricle)	1	42	no	None	0.00868442	0.0115666	0.452763
FADS1	Atrial fibrillation	Heart (left ventricle)	1	42	no	None	0.0003671	0.0323048	0.990933
FADS1	Aortic aneurysm	Heart (left ventricle)	1	42	no	None	0.0209247	0.095079	0.825811
FADS1	Type 2 diabetes	Heart (left ventricle)	1	42	no	None	0.100586	0.0400139	0.0119451
FADS1	Body mass index	Heart (left ventricle)	1	42	no	None	-0.0272762	0.0110347	0.0134411
FADS1	Heart failure	Heart (left ventricle)	1	42	no	None	0.0521283	0.0337732	0.122715
FADS1	Triglycerides	Heart (left ventricle)	1	42	no	None	-0.184024	0.0129539	8.39957e-46
FADS1	Ischemic stroke	Heart (left ventricle)	1	42	no	None	0.0921422	0.0411153	0.0250214
FADS1	Venous thromboembolism	Heart (left ventricle)	1	42	no	None	0.2254	0.0480902	2.77208e-06
FADS1	Aortic valve stenosis	Heart (left ventricle)	1	42	no	None	-0.107853	0.148685	0.468218
FADS1	Diastolic blood pressure	Heart (left ventricle)	1	42	no	None	-0.0325	0.0115407	0.00486083
FADS1	Peripheral artery disease	Heart (left ventricle)	1	42	no	None	0.216222	0.0715846	0.00252347
FADS1	LDL-cholesterol	Heart (left ventricle)	1	42	no	None	0.101371	0.0131506	1.2735e-14
FADS1	Fasting glucose	Heart (left ventricle)	1	42	no	None	0.0783759	0.0138834	1.64883e-08
FADS1	Pack years of smoking	Heart (left ventricle)	1	42	no	None	0.0184958	0.0194446	0.341501
FADS1	Coronary artery disease	Heart (left ventricle)	1	42	no	None	0.0176208	0.0286338	0.538301
FADS1	Hemorrhagic stroke	Heart (left ventricle)	1	42	no	None	-0.0301022	0.102421	0.768829
FADS1	Body mass index	Whole blood	1	33	no	None	0.00121054	0.00873786	0.889814
FADS1	Ischemic stroke	Whole blood	1	33	no	None	-0.0320804	0.0393243	0.414621
FADS1	LDL-cholesterol	Whole blood	1	33	no	None	-0.0689417	0.0103682	2.94358e-11
FADS1	Aortic aneurysm	Whole blood	1	33	no	None	-0.0610562	0.0910668	0.502568
FADS1	Diastolic blood pressure	Whole blood	1	33	no	None	0.00699338	0.00915211	0.444791
FADS1	Coronary artery disease	Whole blood	1	33	no	None	-0.0745092	0.0269061	0.00561888
FADS1	Heart failure	Whole blood	1	33	no	None	-0.0369097	0.0338051	0.274905
FADS1	Peripheral artery disease	Whole blood	1	33	no	None	-0.122802	0.0748542	0.10089
FADS1	Venous thromboembolism	Whole blood	1	33	no	None	-0.115213	0.0441536	0.00907078
FADS1	Pack years of smoking	Whole blood	1	33	no	None	0.0119067	0.015375	0.438683
FADS1	Atrial fibrillation	Whole blood	1	33	no	None	-0.0651956	0.0303556	0.0317354
FADS1	Fasting glucose	Whole blood	1	33	no	None	-0.0319407	0.0109349	0.00348935
FADS1	Systolic blood pressure	Whole blood	1	33	no	None	-0.00405089	0.00917274	0.658763
FADS1	Type 2 diabetes	Whole blood	1	33	no	None	-0.0186273	0.0334602	0.577732
FADS1	Aortic valve stenosis	Whole blood	1	33	no	None	-0.236767	0.117718	0.0442923
FADS1	Triglycerides	Whole blood	1	33	no	None	0.111436	0.0102147	1.03907e-27
FADS1	Hemorrhagic stroke	Whole blood	1	33	no	None	-0.0369097	0.104175	0.723111
FADS1	Peripheral artery disease	Adipose (subcutaneous)	1	32	no	None	0.182121	0.0567687	0.00133605
FADS1	Aortic valve stenosis	Adipose (subcutaneous)	1	32	no	None	-0.0737299	0.119984	0.538888
FADS1	LDL-cholesterol	Adipose (subcutaneous)	1	32	no	None	0.0804358	0.010608	3.38745e-14
FADS1	Venous thromboembolism	Adipose (subcutaneous)	1	32	no	None	0.178375	0.0386143	3.84846e-06
FADS1	Systolic blood pressure	Adipose (subcutaneous)	1	32	no	None	0.00948139	0.00933373	0.309715
FADS1	Triglycerides	Adipose (subcutaneous)	1	32	no	None	-0.14812	0.0104489	1.2959e-45
FADS1	Ischemic stroke	Adipose (subcutaneous)	1	32	no	None	0.074635	0.0325628	0.0219036
FADS1	Heart failure	Adipose (subcutaneous)	1	32	no	None	0.0389024	0.0267995	0.146609
FADS1	Coronary artery disease	Adipose (subcutaneous)	1	32	no	None	0.0233415	0.0227651	0.305214
FADS1	Pack years of smoking	Adipose (subcutaneous)	1	32	no	None	0.0226407	0.0156985	0.14924
FADS1	Body mass index	Adipose (subcutaneous)	1	32	no	None	-0.0207968	0.00890442	0.0195142
FADS1	Hemorrhagic stroke	Adipose (subcutaneous)	1	32	no	None	-0.0391906	0.081551	0.630825
FADS1	Aortic aneurysm	Adipose (subcutaneous)	1	32	no	None	-0.00547516	0.0760759	0.942626
FADS1	Diastolic blood pressure	Adipose (subcutaneous)	1	32	no	None	-0.0271827	0.00931278	0.0035132
FADS1	Fasting glucose	Adipose (subcutaneous)	1	32	no	None	0.0699581	0.0111964	4.15043e-10
FADS1	Atrial fibrillation	Adipose (subcutaneous)	1	32	no	None	-0.00662782	0.0256468	0.796077
FADS1	Type 2 diabetes	Adipose (subcutaneous)	1	32	no	None	0.117572	0.0354444	0.000909658
FADS1	Ischemic stroke	Liver	1	28	no	None	0.064366	0.0207321	0.00190504
FADS1	Venous thromboembolism	Liver	1	28	no	None	0.139098	0.0238661	5.60006e-09
FADS1	Coronary artery disease	Liver	1	28	no	None	0.0392946	0.0142232	0.00573233
FADS1	Body mass index	Liver	1	28	no	None	-0.0102799	0.00500254	0.0398856
FADS1	Fasting glucose	Liver	1	28	no	None	0.0479202	0.0062828	2.39913e-14
FADS1	Atrial fibrillation	Liver	1	28	no	None	0.0359196	0.0161518	0.0261565
FADS1	Type 2 diabetes	Liver	1	28	no	None	0.0735268	0.0197678	0.000199608
FADS1	Aortic aneurysm	Liver	1	28	no	None	0.0850982	0.0484553	0.079051
FADS1	Pack years of smoking	Liver	1	28	no	None	-0.00747716	0.00879705	0.395346
FADS1	LDL-cholesterol	Liver	1	28	no	None	0.0754626	0.00595374	8.15469e-37
FADS1	Peripheral artery disease	Liver	1	28	no	None	0.165375	0.0380893	1.41338e-05
FADS1	Diastolic blood pressure	Liver	1	28	no	None	-0.0184324	0.00523706	0.000432179
FADS1	Triglycerides	Liver	1	28	no	None	-0.122175	0.00586358	2.03161e-96
FADS1	Hemorrhagic stroke	Liver	1	28	no	None	-0.0151875	0.0537589	0.777552
FADS1	Aortic valve stenosis	Liver	1	28	no	None	0.150533	0.0673943	0.0255081
FADS1	Systolic blood pressure	Liver	1	28	no	None	0.0054113	0.00524885	0.302564
FADS1	Heart failure	Liver	1	28	no	None	0.0467678	0.0173571	0.00705061
FADS1	Atrial fibrillation	Pancreas	8	23	yes	TMEM258	0.00450581	0.0061836	0.493651
FADS1	Ischemic stroke	Pancreas	8	23	yes	TMEM258	0.026694	0.017818	0.184745
FADS1	Hemorrhagic stroke	Pancreas	8	23	yes	TMEM258	0.00281241	0.0354328	0.939317
FADS1	Aortic aneurysm	Pancreas	8	23	yes	TMEM258	0.00306381	0.0348333	0.932774
FADS1	Venous thromboembolism	Pancreas	8	23	yes	TMEM258	0.0605624	0.0178318	0.0145619
FADS1	Heart failure	Pancreas	8	23	yes	TMEM258	0.0211441	0.00891063	0.0553011
FADS1	Peripheral artery disease	Pancreas	8	23	yes	TMEM258	0.0750292	0.0146086	0.00214449
FADS1	Pack years of smoking	Pancreas	8	23	yes	TMEM258	0.00628878	0.00263236	0.0540975
FADS1	Body mass index	Pancreas	8	23	yes	TMEM258	-0.0085726	0.00264396	0.017635
FADS1	Systolic blood pressure	Pancreas	8	23	yes	TMEM258	0.0010166	0.00272625	0.722046
FADS1	Diastolic blood pressure	Pancreas	8	23	yes	TMEM258	-0.00812904	0.00267138	0.022715
FADS1	Fasting glucose	Pancreas	8	23	yes	TMEM258	0.0174261	0.00434153	0.00700791
FADS1	LDL-cholesterol	Pancreas	8	23	yes	TMEM258	0.0200932	0.0049759	0.00681739
FADS1	Triglycerides	Pancreas	8	23	yes	TMEM258	-0.0476608	0.0110987	0.00512489
FADS1	Aortic valve stenosis	Pancreas	8	23	yes	TMEM258	0.0298232	0.0305381	0.366487
FADS1	Coronary artery disease	Pancreas	8	23	yes	TMEM258	0.0168206	0.00484604	0.0132876
FADS1	Diastolic blood pressure	Adipose (visceral)	1	22	no	None	-0.035366	0.0104397	0.000704978
FADS1	Ischemic stroke	Adipose (visceral)	1	22	no	None	0.120325	0.0417064	0.00391342
FADS1	Systolic blood pressure	Adipose (visceral)	1	22	no	None	0.00884967	0.0104632	0.397671
FADS1	Aortic valve stenosis	Adipose (visceral)	1	22	no	None	0.309465	0.134348	0.0212528
FADS1	Type 2 diabetes	Adipose (visceral)	1	22	no	None	0.0944387	0.0388301	0.0150116
FADS1	Heart failure	Adipose (visceral)	1	22	no	None	0.094918	0.034995	0.00668123
FADS1	Venous thromboembolism	Adipose (visceral)	1	22	no	None	0.277563	0.047459	4.96071e-09
FADS1	Hemorrhagic stroke	Adipose (visceral)	1	22	no	None	-0.0325981	0.106903	0.760417
FADS1	Triglycerides	Adipose (visceral)	1	22	no	None	-0.240891	0.0116869	2.14187e-94
FADS1	Pack years of smoking	Adipose (visceral)	1	22	no	None	-0.0103464	0.0175347	0.555156
FADS1	Body mass index	Adipose (visceral)	1	22	no	None	-0.0190782	0.00997229	0.0557321
FADS1	Atrial fibrillation	Adipose (visceral)	1	22	no	None	0.0671138	0.0316393	0.033904
FADS1	Coronary artery disease	Adipose (visceral)	1	22	no	None	0.0771808	0.0278043	0.00550556
FADS1	Fasting glucose	Adipose (visceral)	1	22	no	None	0.0942181	0.012521	5.2805e-14
FADS1	LDL-cholesterol	Adipose (visceral)	1	22	no	None	0.150196	0.0118667	1.02408e-36
FADS1	Aortic aneurysm	Adipose (visceral)	1	22	no	None	0.183125	0.0963562	0.0573679
FADS1	Peripheral artery disease	Adipose (visceral)	1	22	no	None	0.333172	0.0757427	1.08884e-05
FADS1	Ischemic stroke	Heart (atrial appendage)	1	22	no	None	0.126453	0.0374198	0.000726679
FADS1	Type 2 diabetes	Heart (atrial appendage)	1	22	no	None	0.110109	0.0322585	0.000641734
FADS1	Systolic blood pressure	Heart (atrial appendage)	1	22	no	None	0.0120454	0.00921139	0.190989
FADS1	Peripheral artery disease	Heart (atrial appendage)	1	22	no	None	0.293337	0.0670976	1.23229e-05
FADS1	Atrial fibrillation	Heart (atrial appendage)	1	22	no	None	0.064517	0.0283875	0.0230426
FADS1	Aortic aneurysm	Heart (atrial appendage)	1	22	no	None	0.15269	0.100646	0.129243
FADS1	Triglycerides	Heart (atrial appendage)	1	22	no	None	-0.197706	0.0102965	3.60921e-82
FADS1	Aortic valve stenosis	Heart (atrial appendage)	1	22	no	None	0.28209	0.118261	0.0170641
FADS1	Fasting glucose	Heart (atrial appendage)	1	22	no	None	0.081958	0.0110298	1.08116e-13
FADS1	Heart failure	Heart (atrial appendage)	1	22	no	None	0.0860226	0.0309681	0.0054732
FADS1	Pack years of smoking	Heart (atrial appendage)	1	22	no	None	-0.00368637	0.0154431	0.811334
FADS1	Hemorrhagic stroke	Heart (atrial appendage)	1	22	no	None	0.0133335	0.0946249	0.887942
FADS1	LDL-cholesterol	Heart (atrial appendage)	1	22	no	None	0.125412	0.0104543	3.71919e-33
FADS1	Body mass index	Heart (atrial appendage)	1	22	no	None	-0.0122953	0.00877839	0.161323
FADS1	Venous thromboembolism	Heart (atrial appendage)	1	22	no	None	0.248175	0.0421511	3.91477e-09
FADS1	Coronary artery disease	Heart (atrial appendage)	1	22	no	None	0.0778505	0.0253767	0.00215643
FADS1	Diastolic blood pressure	Heart (atrial appendage)	1	22	no	None	-0.02455	0.0091907	0.00755855
FADS1	Type 2 diabetes	Artery (aorta)	1	18	no	None	0.15413	0.0430735	0.000345819
FADS1	Triglycerides	Artery (aorta)	1	18	no	None	-0.260662	0.0126511	2.53609e-94
FADS1	Systolic blood pressure	Artery (aorta)	1	18	no	None	0.00954077	0.0113265	0.399597
FADS1	Venous thromboembolism	Artery (aorta)	1	18	no	None	0.299957	0.0513768	5.27096e-09
FADS1	Atrial fibrillation	Artery (aorta)	1	18	no	None	0.0721351	0.0347702	0.0380211
FADS1	Heart failure	Artery (aorta)	1	18	no	None	0.102754	0.0373649	0.00595953
FADS1	Pack years of smoking	Artery (aorta)	1	18	no	None	-0.0112227	0.0189809	0.554344
FADS1	Body mass index	Artery (aorta)	1	18	no	None	-0.0205188	0.0107951	0.0573345
FADS1	Hemorrhagic stroke	Artery (aorta)	1	18	no	None	-0.0337322	0.115728	0.770684
FADS1	Aortic valve stenosis	Artery (aorta)	1	18	no	None	0.33027	0.145432	0.0231496
FADS1	Fasting glucose	Artery (aorta)	1	18	no	None	0.101529	0.0135541	6.85493e-14
FADS1	Diastolic blood pressure	Artery (aorta)	1	18	no	None	-0.0382528	0.0113011	0.000712098
FADS1	Peripheral artery disease	Artery (aorta)	1	18	no	None	0.359638	0.0819953	1.15414e-05
FADS1	Ischemic stroke	Artery (aorta)	1	18	no	None	0.130777	0.0446303	0.00338708
FADS1	LDL-cholesterol	Artery (aorta)	1	18	no	None	0.162397	0.0128458	1.23699e-36
FADS1	Aortic aneurysm	Artery (aorta)	1	18	no	None	0.193571	0.10431	0.0634933
FADS1	Coronary artery disease	Artery (aorta)	1	18	no	None	0.0835522	0.0300995	0.00550556
FADS1	Atrial fibrillation	Heart (left ventricle)	3	13	yes	FADS2	0.000964659	0.000240038	0.155258
FADS1	Ischemic stroke	Heart (left ventricle)	3	13	yes	FADS2	0.0938773	0.0355018	0.23017
FADS1	Hemorrhagic stroke	Heart (left ventricle)	3	13	yes	FADS2	-0.0299386	0.00600042	0.125925
FADS1	Aortic aneurysm	Heart (left ventricle)	3	13	yes	FADS2	0.0233004	0.0422798	0.679343
FADS1	Venous thromboembolism	Heart (left ventricle)	3	13	yes	FADS2	0.229288	0.0701673	0.189059
FADS1	Heart failure	Heart (left ventricle)	3	13	yes	FADS2	0.0559723	0.0734285	0.585365
FADS1	Peripheral artery disease	Heart (left ventricle)	3	13	yes	FADS2	0.222704	0.124374	0.324246
FADS1	Pack years of smoking	Heart (left ventricle)	3	13	yes	FADS2	0.0170933	0.0209933	0.564962
FADS1	Body mass index	Heart (left ventricle)	3	13	yes	FADS2	-0.0274215	0.004198	0.0967102
FADS1	Systolic blood pressure	Heart (left ventricle)	3	13	yes	FADS2	0.00892125	0.00403906	0.27065
FADS1	Diastolic blood pressure	Heart (left ventricle)	3	13	yes	FADS2	-0.0326746	0.00412961	0.0800355
FADS1	Fasting glucose	Heart (left ventricle)	3	13	yes	FADS2	0.0802648	0.0328409	0.247247
FADS1	LDL-cholesterol	Heart (left ventricle)	3	13	yes	FADS2	0.103263	0.0284898	0.171377
FADS1	Triglycerides	Heart (left ventricle)	3	13	yes	FADS2	-0.187798	0.0598125	0.196293
FADS1	Aortic valve stenosis	Heart (left ventricle)	3	13	yes	FADS2	-0.0979523	0.125258	0.577493
FADS1	Coronary artery disease	Heart (left ventricle)	3	13	yes	FADS2	0.0193049	0.0201592	0.513778
FADS1	Atrial fibrillation	Adipose (subcutaneous)	3	12	yes	FADS2	0.00618775	0.00760936	0.565364
FADS1	Ischemic stroke	Adipose (subcutaneous)	3	12	yes	FADS2	0.0861361	0.0723332	0.444689
FADS1	Hemorrhagic stroke	Adipose (subcutaneous)	3	12	yes	FADS2	-0.0408265	0.0762283	0.68697
FADS1	Aortic aneurysm	Adipose (subcutaneous)	3	12	yes	FADS2	0.0308595	0.0477429	0.634696
FADS1	Venous thromboembolism	Adipose (subcutaneous)	3	12	yes	FADS2	0.190275	0.0119113	0.0398007
FADS1	Heart failure	Adipose (subcutaneous)	3	12	yes	FADS2	0.0472571	0.0126551	0.166574
FADS1	Peripheral artery disease	Adipose (subcutaneous)	3	12	yes	FADS2	0.204706	0.061951	0.187084
FADS1	Pack years of smoking	Adipose (subcutaneous)	3	12	yes	FADS2	0.0186967	0.00482093	0.160652
FADS1	Body mass index	Adipose (subcutaneous)	3	12	yes	FADS2	-0.0174232	0.0169516	0.491266
FADS1	Systolic blood pressure	Adipose (subcutaneous)	3	12	yes	FADS2	0.00664273	0.0205376	0.800851
FADS1	Diastolic blood pressure	Adipose (subcutaneous)	3	12	yes	FADS2	-0.0282822	0.00751833	0.165409
FADS1	Fasting glucose	Adipose (subcutaneous)	3	12	yes	FADS2	0.0712474	0.00542433	0.0483749
FADS1	LDL-cholesterol	Adipose (subcutaneous)	3	12	yes	FADS2	0.0920728	0.0128935	0.0885736
FADS1	Triglycerides	Adipose (subcutaneous)	3	12	yes	FADS2	-0.165354	0.0171331	0.0657287
FADS1	Aortic valve stenosis	Adipose (subcutaneous)	3	12	yes	FADS2	-0.00925906	0.0478425	0.878298
FADS1	Coronary artery disease	Adipose (subcutaneous)	3	12	yes	FADS2	0.0384866	0.00572382	0.0939908
FADS1	Atrial fibrillation	Heart (atrial appendage)	3	10	yes	FADS2	0.0192169	0.0048889	0.158596
FADS1	Ischemic stroke	Heart (atrial appendage)	3	10	yes	FADS2	0.136862	0.00974274	0.0452426
FADS1	Hemorrhagic stroke	Heart (atrial appendage)	3	10	yes	FADS2	0.0276646	0.368276	0.952267
FADS1	Aortic aneurysm	Heart (atrial appendage)	3	10	yes	FADS2	-0.00361311	0.0813015	0.971727
FADS1	Venous thromboembolism	Heart (atrial appendage)	3	10	yes	FADS2	0.170629	0.0734287	0.258714
FADS1	Heart failure	Heart (atrial appendage)	3	10	yes	FADS2	0.0548869	0.0305692	0.323506
FADS1	Peripheral artery disease	Heart (atrial appendage)	3	10	yes	FADS2	0.160041	0.0103553	0.0411344
FADS1	Pack years of smoking	Heart (atrial appendage)	3	10	yes	FADS2	0.0141455	0.0205885	0.616764
FADS1	Body mass index	Heart (atrial appendage)	3	10	yes	FADS2	-0.0114034	0.00206835	0.114229
FADS1	Systolic blood pressure	Heart (atrial appendage)	3	10	yes	FADS2	0.0160763	0.00444874	0.171869
FADS1	Diastolic blood pressure	Heart (atrial appendage)	3	10	yes	FADS2	-0.0181417	0.0033628	0.116681
FADS1	Fasting glucose	Heart (atrial appendage)	3	10	yes	FADS2	0.0603109	0.0185883	0.19033
FADS1	LDL-cholesterol	Heart (atrial appendage)	3	10	yes	FADS2	0.072031	0.0109933	0.0964163
FADS1	Triglycerides	Heart (atrial appendage)	3	10	yes	FADS2	-0.136911	0.00305112	0.014185
FADS1	Aortic valve stenosis	Heart (atrial appendage)	3	10	yes	FADS2	0.114821	0.0990303	0.453077
FADS1	Coronary artery disease	Heart (atrial appendage)	3	10	yes	FADS2	0.0457536	0.0288602	0.358252
FADS1	Atrial fibrillation	Heart (atrial appendage)	3	10	yes	TMEM258	0.0231949	0.029425	0.575025
FADS1	Ischemic stroke	Heart (atrial appendage)	3	10	yes	TMEM258	0.138411	0.000588637	0.00270741
FADS1	Hemorrhagic stroke	Heart (atrial appendage)	3	10	yes	TMEM258	0.145228	0.299734	0.712764
FADS1	Aortic aneurysm	Heart (atrial appendage)	3	10	yes	TMEM258	-0.0140896	0.0534369	0.835879
FADS1	Venous thromboembolism	Heart (atrial appendage)	3	10	yes	TMEM258	0.198527	0.124659	0.356951
FADS1	Heart failure	Heart (atrial appendage)	3	10	yes	TMEM258	0.0484854	0.0023442	0.0307557
FADS1	Peripheral artery disease	Heart (atrial appendage)	3	10	yes	TMEM258	0.176844	0.112075	0.359605
FADS1	Pack years of smoking	Heart (atrial appendage)	3	10	yes	TMEM258	0.00799678	0.0325812	0.846776
FADS1	Body mass index	Heart (atrial appendage)	3	10	yes	TMEM258	-0.011962	0.0025068	0.131509
FADS1	Systolic blood pressure	Heart (atrial appendage)	3	10	yes	TMEM258	0.0147041	0.00717952	0.289163
FADS1	Diastolic blood pressure	Heart (atrial appendage)	3	10	yes	TMEM258	-0.0194473	0.0082699	0.255972
FADS1	Fasting glucose	Heart (atrial appendage)	3	10	yes	TMEM258	0.057812	0.00243995	0.0268525
FADS1	LDL-cholesterol	Heart (atrial appendage)	3	10	yes	TMEM258	0.0738912	0.0356001	0.285826
FADS1	Triglycerides	Heart (atrial appendage)	3	10	yes	TMEM258	-0.141221	0.0485695	0.210883
FADS1	Aortic valve stenosis	Heart (atrial appendage)	3	10	yes	TMEM258	0.104941	0.0573839	0.318564
FADS1	Coronary artery disease	Heart (atrial appendage)	3	10	yes	TMEM258	0.0403959	0.000932024	0.0146856
FADS1	Atrial fibrillation	Adipose (subcutaneous)	3	9	yes	MYRF	-0.00535065	0.0312088	0.891904
FADS1	Ischemic stroke	Adipose (subcutaneous)	3	9	yes	MYRF	0.0609216	0.035726	0.337649
FADS1	Hemorrhagic stroke	Adipose (subcutaneous)	3	9	yes	MYRF	-0.0235454	0.0643357	0.77665
FADS1	Aortic aneurysm	Adipose (subcutaneous)	3	9	yes	MYRF	0.0102438	0.14002	0.953508
FADS1	Venous thromboembolism	Adipose (subcutaneous)	3	9	yes	MYRF	0.183288	0.0440801	0.150251
FADS1	Heart failure	Adipose (subcutaneous)	3	9	yes	MYRF	0.0372906	0.0098747	0.164797
FADS1	Peripheral artery disease	Adipose (subcutaneous)	3	9	yes	MYRF	0.171608	0.000284226	0.0010544
FADS1	Pack years of smoking	Adipose (subcutaneous)	3	9	yes	MYRF	0.020135	0.0172405	0.450795
FADS1	Body mass index	Adipose (subcutaneous)	3	9	yes	MYRF	-0.0238314	0.00604	0.158022
FADS1	Systolic blood pressure	Adipose (subcutaneous)	3	9	yes	MYRF	0.0135717	0.0112627	0.440978
FADS1	Diastolic blood pressure	Adipose (subcutaneous)	3	9	yes	MYRF	-0.0257053	0.00393247	0.0966429
FADS1	Fasting glucose	Adipose (subcutaneous)	3	9	yes	MYRF	0.0717247	0.00943783	0.0832904
FADS1	LDL-cholesterol	Adipose (subcutaneous)	3	9	yes	MYRF	0.081164	0.0241508	0.184118
FADS1	Triglycerides	Adipose (subcutaneous)	3	9	yes	MYRF	-0.149677	0.037693	0.157054
FADS1	Aortic valve stenosis	Adipose (subcutaneous)	3	9	yes	MYRF	-0.0640103	0.156606	0.752983
FADS1	Coronary artery disease	Adipose (subcutaneous)	3	9	yes	MYRF	0.0247699	0.0356812	0.613685
FADS1	Atrial fibrillation	Artery (tibial)	3	7	yes	FADS2	0.0318662	0.0102577	0.19826
FADS1	Ischemic stroke	Artery (tibial)	3	7	yes	FADS2	0.0770236	0.0997412	0.581372
FADS1	Hemorrhagic stroke	Artery (tibial)	3	7	yes	FADS2	-0.0754617	0.2909	0.838417
FADS1	Aortic aneurysm	Artery (tibial)	3	7	yes	FADS2	0.146205	0.137303	0.480017
FADS1	Venous thromboembolism	Artery (tibial)	3	7	yes	FADS2	0.107081	0.147162	0.599543
FADS1	Heart failure	Artery (tibial)	3	7	yes	FADS2	0.0373876	0.00257797	0.0438271
FADS1	Peripheral artery disease	Artery (tibial)	3	7	yes	FADS2	0.124229	0.0504853	0.245735
FADS1	Pack years of smoking	Artery (tibial)	3	7	yes	FADS2	-0.0131529	0.00634068	0.285973
FADS1	Body mass index	Artery (tibial)	3	7	yes	FADS2	-0.0283028	0.0171677	0.347109
FADS1	Systolic blood pressure	Artery (tibial)	3	7	yes	FADS2	-0.0146158	0.00533675	0.222877
FADS1	Diastolic blood pressure	Artery (tibial)	3	7	yes	FADS2	-0.02372	0.0170236	0.396296
FADS1	Fasting glucose	Artery (tibial)	3	7	yes	FADS2	0.00894682	0.0199416	0.731517
FADS1	LDL-cholesterol	Artery (tibial)	3	7	yes	FADS2	0.050061	0.0193958	0.235317
FADS1	Triglycerides	Artery (tibial)	3	7	yes	FADS2	-0.109916	0.088918	0.433017
FADS1	Aortic valve stenosis	Artery (tibial)	3	7	yes	FADS2	0.206848	0.0620217	0.185455
FADS1	Coronary artery disease	Artery (tibial)	3	7	yes	FADS2	0.0600055	0.00313359	0.0332152
FADS1	Atrial fibrillation	Adipose (subcutaneous)	3	6	yes	TMEM258	-0.025231	0.0112629	0.267284
FADS1	Ischemic stroke	Adipose (subcutaneous)	3	6	yes	TMEM258	0.0705461	0.0918145	0.582921
FADS1	Hemorrhagic stroke	Adipose (subcutaneous)	3	6	yes	TMEM258	-0.0508445	0.09553	0.688628
FADS1	Aortic aneurysm	Adipose (subcutaneous)	3	6	yes	TMEM258	-0.071741	0.0541441	0.411583
FADS1	Venous thromboembolism	Adipose (subcutaneous)	3	6	yes	TMEM258	0.157313	0.012986	0.0524332
FADS1	Heart failure	Adipose (subcutaneous)	3	6	yes	TMEM258	0.0281586	0.0170171	0.346064
FADS1	Peripheral artery disease	Adipose (subcutaneous)	3	6	yes	TMEM258	0.15797	0.0808074	0.301016
FADS1	Pack years of smoking	Adipose (subcutaneous)	3	6	yes	TMEM258	0.0298802	0.00527846	0.111313
FADS1	Body mass index	Adipose (subcutaneous)	3	6	yes	TMEM258	-0.0223506	0.0214283	0.486589
FADS1	Systolic blood pressure	Adipose (subcutaneous)	3	6	yes	TMEM258	0.00941235	0.0257557	0.776948
FADS1	Diastolic blood pressure	Adipose (subcutaneous)	3	6	yes	TMEM258	-0.0271134	0.00943857	0.213264
FADS1	Fasting glucose	Adipose (subcutaneous)	3	6	yes	TMEM258	0.0667459	0.00646214	0.0614442
FADS1	LDL-cholesterol	Adipose (subcutaneous)	3	6	yes	TMEM258	0.0650465	0.0177999	0.170047
FADS1	Triglycerides	Adipose (subcutaneous)	3	6	yes	TMEM258	-0.124897	0.0239461	0.120594
FADS1	Aortic valve stenosis	Adipose (subcutaneous)	3	6	yes	TMEM258	-0.164178	0.0695984	0.255256
FADS1	Coronary artery disease	Adipose (subcutaneous)	3	6	yes	TMEM258	0.000692778	0.00942322	0.953281
FADS1	Atrial fibrillation	Artery (tibial)	3	5	yes	TMEM258	0.013923	0.0141643	0.50547
FADS1	Ischemic stroke	Artery (tibial)	3	5	yes	TMEM258	0.144256	0.135243	0.479479
FADS1	Hemorrhagic stroke	Artery (tibial)	3	5	yes	TMEM258	0.139085	0.350713	0.759643
FADS1	Aortic aneurysm	Artery (tibial)	3	5	yes	TMEM258	0.069431	0.21021	0.79691
FADS1	Venous thromboembolism	Artery (tibial)	3	5	yes	TMEM258	0.188693	0.26042	0.600821
FADS1	Heart failure	Artery (tibial)	3	5	yes	TMEM258	0.0212805	0.0298114	0.605325
FADS1	Peripheral artery disease	Artery (tibial)	3	5	yes	TMEM258	0.112325	0.174232	0.635452
FADS1	Pack years of smoking	Artery (tibial)	3	5	yes	TMEM258	-0.0107909	0.017376	0.646209
FADS1	Body mass index	Artery (tibial)	3	5	yes	TMEM258	-0.0439465	0.0107133	0.152227
FADS1	Systolic blood pressure	Artery (tibial)	3	5	yes	TMEM258	-0.013761	0.0186661	0.595574
FADS1	Diastolic blood pressure	Artery (tibial)	3	5	yes	TMEM258	-0.0369457	0.0193898	0.307682
FADS1	Fasting glucose	Artery (tibial)	3	5	yes	TMEM258	0.01118	0.0752232	0.90607
FADS1	LDL-cholesterol	Artery (tibial)	3	5	yes	TMEM258	0.0516381	0.0752153	0.616988
FADS1	Triglycerides	Artery (tibial)	3	5	yes	TMEM258	-0.162469	0.166781	0.508337
FADS1	Aortic valve stenosis	Artery (tibial)	3	5	yes	TMEM258	0.136328	0.0150821	0.0701445
FADS1	Coronary artery disease	Artery (tibial)	3	5	yes	TMEM258	0.0520231	0.0106026	0.127994
SCD	Aortic valve stenosis	Adipose (subcutaneous)	3	75	no	None	-0.0315636	0.111411	0.776941
SCD	Pack years of smoking	Adipose (subcutaneous)	3	75	no	None	0.0183839	0.0145951	0.207817
SCD	Triglycerides	Adipose (subcutaneous)	3	75	no	None	-0.0335486	0.00980737	0.000624469
SCD	Body mass index	Adipose (subcutaneous)	3	75	no	None	0.000947325	0.00827133	0.908817
SCD	Heart failure	Adipose (subcutaneous)	3	75	no	None	-0.0562119	0.0299615	0.0606364
SCD	Diastolic blood pressure	Adipose (subcutaneous)	3	75	no	None	-0.0554356	0.0100101	3.05976e-08
SCD	Peripheral artery disease	Adipose (subcutaneous)	3	75	no	None	0.0313132	0.124339	0.801167
SCD	Coronary artery disease	Adipose (subcutaneous)	3	75	no	None	-0.097534	0.0511727	0.0566531
SCD	Venous thromboembolism	Adipose (subcutaneous)	3	75	no	None	-0.0758912	0.0399065	0.0572071
SCD	Systolic blood pressure	Adipose (subcutaneous)	3	75	no	None	-0.0405348	0.00866977	2.93345e-06
SCD	Atrial fibrillation	Adipose (subcutaneous)	3	75	no	None	0.0719494	0.0272595	0.00830476
SCD	Hemorrhagic stroke	Adipose (subcutaneous)	3	75	no	None	0.0284527	0.151755	0.851275
SCD	Aortic aneurysm	Adipose (subcutaneous)	3	75	no	None	0.055283	0.0862449	0.521523
SCD	Type 2 diabetes	Adipose (subcutaneous)	2	75	no	None	-0.0813082	0.0333239	0.0146899
SCD	Ischemic stroke	Adipose (subcutaneous)	3	75	no	None	0.0879318	0.0529595	0.0968423
SCD	Fasting glucose	Adipose (subcutaneous)	3	75	no	None	6.98979e-06	0.010512	0.999469
SCD	LDL-cholesterol	Adipose (subcutaneous)	3	75	no	None	-0.0452139	0.0116372	0.000102212
SCD	Atrial fibrillation	Adipose (visceral)	2	59	no	None	0.0665266	0.0296704	0.0249495
SCD	Diastolic blood pressure	Adipose (visceral)	2	59	no	None	-0.0449161	0.0293593	0.126048
SCD	Type 2 diabetes	Adipose (visceral)	2	59	no	None	-0.0870478	0.0334632	0.00928716
SCD	Aortic aneurysm	Adipose (visceral)	2	59	no	None	0.0961433	0.0901202	0.286047
SCD	Aortic valve stenosis	Adipose (visceral)	2	59	no	None	-0.0905117	0.120192	0.451413
SCD	Ischemic stroke	Adipose (visceral)	2	59	no	None	0.0261703	0.0389686	0.501854
SCD	Heart failure	Adipose (visceral)	2	59	no	None	-0.0484642	0.0331444	0.143682
SCD	Venous thromboembolism	Adipose (visceral)	2	59	no	None	-0.0287841	0.0438674	0.51172
SCD	Hemorrhagic stroke	Adipose (visceral)	2	59	no	None	0.0857888	0.114989	0.45563
SCD	Peripheral artery disease	Adipose (visceral)	2	59	no	None	-0.0778565	0.0713374	0.275104
SCD	LDL-cholesterol	Adipose (visceral)	2	59	no	None	-0.0360539	0.0335155	0.282044
SCD	Pack years of smoking	Adipose (visceral)	2	59	no	None	0.00826912	0.0157183	0.598832
SCD	Coronary artery disease	Adipose (visceral)	2	59	no	None	-0.116149	0.0637719	0.0685574
SCD	Systolic blood pressure	Adipose (visceral)	2	59	no	None	-0.0280932	0.0301823	0.351966
SCD	Body mass index	Adipose (visceral)	2	59	no	None	-0.00718829	0.00892307	0.420482
SCD	Triglycerides	Adipose (visceral)	2	59	no	None	-0.0332025	0.0133916	0.013162
SCD	Fasting glucose	Adipose (visceral)	2	59	no	None	-0.00733776	0.0147078	0.617847
SCD	Atrial fibrillation	Adipose (subcutaneous)	6	13	yes	BLOC1S2	0.0854344	0.0201598	0.0132864
SCD	Ischemic stroke	Adipose (subcutaneous)	6	13	yes	BLOC1S2	0.0923367	0.0519876	0.150361
SCD	Hemorrhagic stroke	Adipose (subcutaneous)	6	13	yes	BLOC1S2	0.0546975	0.117269	0.665179
SCD	Aortic aneurysm	Adipose (subcutaneous)	6	13	yes	BLOC1S2	0.0193542	0.0509745	0.723477
SCD	Venous thromboembolism	Adipose (subcutaneous)	6	13	yes	BLOC1S2	-0.0688393	0.0259416	0.0567663
SCD	Type 2 diabetes	Adipose (subcutaneous)	5	13	yes	BLOC1S2	-0.0813721	0.0869769	0.418515
SCD	Heart failure	Adipose (subcutaneous)	6	13	yes	BLOC1S2	-0.051069	0.0181498	0.0481331
SCD	Peripheral artery disease	Adipose (subcutaneous)	6	13	yes	BLOC1S2	0.0402725	0.0876143	0.669636
SCD	Pack years of smoking	Adipose (subcutaneous)	6	13	yes	BLOC1S2	0.0292915	0.00881746	0.029324
SCD	Body mass index	Adipose (subcutaneous)	6	13	yes	BLOC1S2	0.00326762	0.00431283	0.490843
SCD	Systolic blood pressure	Adipose (subcutaneous)	6	13	yes	BLOC1S2	-0.0348402	0.0142491	0.0708195
SCD	Diastolic blood pressure	Adipose (subcutaneous)	6	13	yes	BLOC1S2	-0.053811	0.0115528	0.00960507
SCD	Fasting glucose	Adipose (subcutaneous)	6	13	yes	BLOC1S2	0.00666008	0.0130749	0.637301
SCD	LDL-cholesterol	Adipose (subcutaneous)	6	13	yes	BLOC1S2	-0.0469415	0.0241747	0.124125
SCD	Triglycerides	Adipose (subcutaneous)	6	13	yes	BLOC1S2	-0.0376429	0.0190752	0.119703
SCD	Aortic valve stenosis	Adipose (subcutaneous)	6	13	yes	BLOC1S2	-0.0427937	0.0629497	0.533934
SCD	Coronary artery disease	Adipose (subcutaneous)	6	13	yes	BLOC1S2	-0.084754	0.0356791	0.0763659
SCD	Type 2 diabetes	Adipose (subcutaneous)	5	7	yes	PKD2L1	-0.144178	0.118056	0.309209
SCD	Atrial fibrillation	Adipose (subcutaneous)	6	5	yes	PKD2L1	0.0282675	0.0263715	0.344132
SCD	Ischemic stroke	Adipose (subcutaneous)	6	5	yes	PKD2L1	0.0579381	0.0699721	0.454203
SCD	Hemorrhagic stroke	Adipose (subcutaneous)	6	5	yes	PKD2L1	0.0357605	0.144282	0.816453
SCD	Aortic aneurysm	Adipose (subcutaneous)	6	5	yes	PKD2L1	0.101437	0.0926887	0.335267
SCD	Venous thromboembolism	Adipose (subcutaneous)	6	5	yes	PKD2L1	-0.101676	0.0269595	0.0195802
SCD	Heart failure	Adipose (subcutaneous)	6	5	yes	PKD2L1	-0.0841026	0.0200429	0.0137385
SCD	Peripheral artery disease	Adipose (subcutaneous)	6	5	yes	PKD2L1	0.0160923	0.113497	0.894104
SCD	Pack years of smoking	Adipose (subcutaneous)	6	5	yes	PKD2L1	-0.00490812	0.0130469	0.725877
SCD	Body mass index	Adipose (subcutaneous)	6	5	yes	PKD2L1	-0.00326776	0.00547318	0.582627
SCD	Systolic blood pressure	Adipose (subcutaneous)	6	5	yes	PKD2L1	-0.0392697	0.0173896	0.0868502
SCD	Diastolic blood pressure	Adipose (subcutaneous)	6	5	yes	PKD2L1	-0.0494763	0.0140338	0.0243287
SCD	Fasting glucose	Adipose (subcutaneous)	6	5	yes	PKD2L1	-0.0257077	0.0160801	0.185126
SCD	LDL-cholesterol	Adipose (subcutaneous)	6	5	yes	PKD2L1	-0.0181494	0.0301888	0.580118
SCD	Triglycerides	Adipose (subcutaneous)	6	5	yes	PKD2L1	-0.00587796	0.0244635	0.821929
SCD	Aortic valve stenosis	Adipose (subcutaneous)	6	5	yes	PKD2L1	0.0305217	0.0631206	0.653986
SCD	Coronary artery disease	Adipose (subcutaneous)	6	5	yes	PKD2L1	-0.105637	0.0489493	0.0970964

## Sheet: ST7
Supplementary Table 7 - Association of FADS1, ELOVL2 and SCD genetic variants with negative control outcomes (skin colour and ease of skin tanning) among Europeans
SNP	loci	effect_allele	other_allele	beta	se	pval	outcome	samplesize
rs174546	FADS1	C	T	0.00508773	0.00125859	5.30005e-05	Skin colour || id:ukb-b-19560	456692
rs174546	FADS1	C	T	-0.00565326	0.00210708	0.00729995	Ease of skin tanning || id:ukb-b-533	453065
rs3734398	ELOVL2	T	C	-0.00034425	0.00120969	0.780001	Skin colour || id:ukb-b-19560	456692
rs3734398	ELOVL2	T	C	0.00259243	0.00201914	0.2	Ease of skin tanning || id:ukb-b-533	453065
rs603424	SCD	G	A	0.00254433	0.00158015	0.11	Skin colour || id:ukb-b-19560	456692
rs603424	SCD	G	A	-0.00552222	0.00264482	0.0369999	Ease of skin tanning || id:ukb-b-533	453065
Betas reflect mean change in category per effect allele
Association estimates were obtained from UK Biobank European participants using ordered logistic regression
For skin colour, six categories were used: 'very fair', 'fair', 'light olive', 'dark olive', 'brown', 'black'
For ease of skin tanning, four categories were used: 'get very tanned', 'get moderately tanned', 'get mildly/occasionally tanned', 'never tan, only burn'
Data was extracted from the IEU Open GWAS Project (https://gwas.mrcieu.ac.uk/)

## Sheet: ST8
Supplementary Table 8 - Characteristics of studies contributing with genetic association data on cardiovascular events
Primary outcome	Study/consortium	Publication year	Case definition	N studies	N participants	Ancestry	Imputation reference panel	Control for population structure	Model	Units	PMID	Data access
					(cases / controls)
Coronary heart disease	CARDIoGRAM-plusC4D	2015	Inclusive CAD diagnosis (e.g., myocardial infarction, acute coronary syndrome, chronic stable angina or coronary stenosis of >50%)	48	184305	European (77%)	1000G phase 1 v3	Double genomic inflation factor correction	A	log odds	26343387	http://www.cardiogramplusc4d.org/data-downloads/
					(60,801 / 123,504)
Ischemic stroke	MEGASTROKE	2018	Case ascertainment varied across studies	17	446696	European	1000G phase 1	Genomic inflation factor correction	A	log odds	29531354	http://www.megastroke.org/
					(40,585 / 406,111)
Heart failure	HERMES	2020	Clinical diagnosis of heart failure of any aetiology with no inclusion criteria based on left ventricular ejection fraction	26	977323	European	1000G (60%), HRC (35%) or others (5%)	Principal components of ancestry	A	log odds	31919418	http://kp4cd.org/datasets/mi
					(47,309 / 930,014)
Atrial fibrillation	Nielsen et al	2018	ICD-10 code I48 and/or ICD-9 code 427.3	6	1030836	European	HRC	Principal components of ancestry, genomic control or mixed models	A	log odds	30061737	http://csg.sph.umich.edu/willer/public/afib2018/
					(60,620 / 970,216)
Aortic aneurysm1	Jones et al	2017	Abdominal aortic aneurysm: Infra-renal aortic diameter ≥30 mm	6	104830	European	1000G	Genomic inflation factor correction	A	log odds	27899403	From correspondence
					(4,972 / 99,858)
Coronary artery disease	UK Biobank	NA	ICD10: I20.X-I25.X	1	464620	European (British)	HRC	Generalized linear mixed models (BOLT-LMM)	A	log odds	NA	https://www.ukbiobank.ac.uk/register-apply/
			ICD9: 410.X-412.X, 414.0, 414.8, 414.9, 429.79		(37,501 / 427,119)
			Self-report: non-cancer illness code (data field: 20002)
			Self-report: health condition diagnosed by doctor (data field: 6150)
Ischemic stroke			ICD10: I63.X		464620
			ICD9: 433.X, 434.X		(4,764 / 459,856)
			Self-report: non-cancer illness code (data field: 20002)
Hemorrhagic stroke			ICD10: I60.X, I61.X		464620
			ICD9: 430.X, 431.X		(2,472 / 462,148)
			Self-report: non-cancer illness code (data field: 20002)
Peripheral artery disease			ICD10: I73.8, I73.9		464620
			ICD9: 443.8, 443.9		(4,513 / 460,107)
			Self-report: non-cancer illness code (data field: 20002)
Aortic aneurysm			ICD10: I71.X		464620
			ICD9: 441.X		(2,248 / 462,372)
			Self-report: non-cancer illness code (data field: 20002)
Venous thromboembolism			ICD10: I26.X, I80.1, I80.2, I81.X, I82.0		464620
			ICD9: 415.1, 451.1, 452.X, 453.X
			Self-report: non-cancer illness code (data field: 20002)		(18,371 / 446,249)
			Self-report: health condition diagnosed by doctor (data field: 6150)
Aortic valve stenosis			ICD10: I35.0, I35.2		464620
					(2,844 / 461,776)
Coronary artery disease2	Biobank Japan4	2020	Myocardial infarction, stable and unstable angina diagnosed by a physician	1	212453	East Asian (Japanese)	1000G phase 3	Generalized linear mixed model (SAIGE)	A	log odds	32514122	http://jenger.riken.jp/en/result
					(29,319 / 183,134)
Ischemic stroke2		2020	Ischemic stroke diagnosed by a physician		210054			Generalized linear mixed model (SAIGE)			32514122
					(17,671 / 192,383)
Hemorrhagic stroke2		2020	Cerebral aneurysm diagnosed by a physician		195203			Generalized linear mixed model (SAIGE)			32514122
					(2, 820 / 192,383)
Heart failure2		2020	Congestive heart failure diagnosed by a physician		212453			Generalized linear mixed model (SAIGE)			32514122
					(9,413 / 203,040)
Atrial Fibrillation3		2017	Persistent atrial fibrillation or paroxysmal atrial fibrillation diagnosed by a physician		36792			Principal components of ancestry			28416822
					(8,180 / 28,612)
Peripheral artery disease2		2020	Peripheral artery disease diagnosed by a physician		212453			Generalized linear mixed model (SAIGE)			32514122
					(3,593 / 208,860)
Coronary artery disease	FinnGen (release 4)	2020	ICD10: I20.X-I25.X	1	176899	European (Finish)	Population-specific imputation reference panel (i.e. SISu v3)5	Generalized linear mixed model (SAIGE)	A	log odds	NA	https://www.finngen.fi/en/access_results
					(25,366 / 151,533)
Ischemic stroke			ICD10: I63.X (excl. 163.6), I64		172332
					(8,046 / 164,286)
Hemorrhagic stroke			ICD10 codes: I60.X, I61.X		167126
					(2,086 / 165,040)
Heart failure			ICD10 codes: I11.0, 13.0, I13.2, I50.X		176445
					(17,387 / 159,058)
Atrial fibrillation			ICD10 codes: I48.X		114539
					(17,325 / 97,214)
Peripheral artery disease			ICD10 codes: E10.5, E11.5, E12.5, E13.5, E14.5, I70.2, I73.9		173166
					(5,323 / 167,843)
Aortic aneurysm			ICD10 codes: I71.1-I71.9		169762
					(1,919 / 167,843)
Venous thromboembolism			ICD10 codes: I26.X, I80.X, O87.1, O88.2		176899
					(6,913 / 169,986)
1000G: 1000 Genomes; HRC: Haplotype Reference Consortium
1 Log odds per effect allele (and corresponding standard error) was approximated from z-statistics provided by the original GWAS using the equation: beta = sqrt( z^2 / (z^2 + ncase) / 2 / (maf * (1-maf)) * pi^2/3 ) * sign(z)
2 Controls included individuals from Biobank Japan without related diagnoses and from several population-based prospective cohorts (i.e. Tohoku Medical Megabank Organization, Iwate Tohoku Medical Megabank Organization, Japan Public Health Center-based Prospective Study and Japan Multi-Institutional Collaborative Cohort Study).
3 Controls included individuals from population-based prospective cohorts (i.e. Tohoku Medical Megabank Organization, Japan Public Health Center–based Prospective study and Japan Multi-institutional Collaborative Cohort Study).
4 Data for all outcomes in Biobank Japan (except coronary artery disease) were extracted from the IEU Open GWAS project (https://gwas.mrcieu.ac.uk/)
5 SISu v3 consists of 3,775 high coverage (30x) whole genome sequencing (WGS) of Finnish individuals from six cohorts. More information: https://finngen.gitbook.io/documentation/methods/genotype-imputation/sisu-reference-panel

## Sheet: ST9
Supplementary Table 9 - Characteristics of studies contributing with genetic association data on circulating fatty acids
Trait	Study/ consortium	Publication year	N studies	N participants	Ancestry	Imputation reference panel	Control for population structure	Model	Original units	PMID	Data access
Circulating fatty acids	CHARGE	2011 2013 2014	5	8,631-8,866	European	HapMap	Principal components of ancestry and genomic control	A	% of total fatty acids	21829377 23362303 24823311	http://www.chargeconsortium.com/main/results
Circulating fatty acids	Kettunen et al	2016	14	up to 24,925	European	1000G phase 1 v3	Double genomic control	A	SD of mmol/L	27005778	http://www.computationalmedicine.fi/data#NMR_GWAS
Circulating fatty acids	Shin et al	2014	2	7824	European	HapMap2	Genomic control	A	Logged-10 arbitrary units	24816252	http://metabolomics.helmholtz-muenchen.de/gwas/index.php?task=download
Circulating fatty acids	Dorajoo et al	2015	1	1361	East Asian (Singaporean Chinese)	HapMap East-Asian samples (CHB and JPT)	Principal components of ancestry	A	log transformed ratios (% of fatty acid by total fatty acids)	26584805	From correpondence
Red blood cells membrane or plasma phospholipid fatty acids	Zhu et al	2016	2	3521	East Asian (Chinese)	HapMap East-Asian samples (CHB and JPT)	Principal components of ancestry	A	% of total fatty acids	26932504	From correpondence
	Hu et al	2017								28298293	From correpondence
